# Supplementary material for: Proteome profiling of evolved methicillin-resistant Staphylococcus aureus strains with distinct daptomycin tolerance and resistance phenotypes
Source: Front Microbiol. 2022 Aug 4;13:970146. doi: 10.3389/fmicb.2022.970146 (PMC9386379; doi:10.3389/fmicb.2022.970146)
Supplement: SUPPLEMENTARY TABLE S2 — List of the differentially expressed proteins in the tolerant (TOL2, TOL5, TOL6) and resistant strains (RES1, RES2, RES3) compared to the ancestral strain. [file Table_2.XLSX]

## Sheet: RES1 vs ancestral
Uniprot ID	p-value	fold change	Gene	Protein	Cellular component
Q2G082	0.0149858	4.43102	SAOUHSC_00738	MFS domain-containing protein	integral component of membrane
Q2G0A1	0.0160024	4.31026	SAOUHSC_00704	Uncharacterized protein	integral component of membrane
Q2G0G4	0.00198308	3.74644	SAOUHSC_00605	N-acetyltransferase domain-containing protein
Q2FW29	0.00345414	3.58133	rpmJ	50S ribosomal protein L36	ribosome
Q2G2P8	0.00262549	3.41068	nnrD	ADP-dependent (S)-NAD(P)H-hydrate dehydratase
Q2G0R5	0.0273926	3.34603	SAOUHSC_00481	S4 RNA-binding domain-containing protein
Q2G044	0.0128039	2.60019	lgt	Phosphatidylglycerol--prolipoprotein diacylglyceryl transferase	integral component of plasma membrane
O33599	0.00343271	2.56461	lytM	Glycyl-glycine endopeptidase LytM	extracellular region
Q2FZW4	0.0289669	2.50621	dltC	D-alanyl carrier protein	cytoplasm
Q2G2L6	0.00210428	2.42334	SAOUHSC_02812	Uncharacterized protein
Q2FZV3	0.00602335	2.38575	mnhC1	Na(+)/H(+) antiporter subunit C1	integral component of membrane
Q2FY65	0.0137658	2.31159	SAOUHSC_01600	HTH araC/xylS-type domain-containing protein
Q2FZX9	0.0372612	2.27191	SAOUHSC_00855	Probable nitronate monooxygenase
Q2FYJ7	0.0257323	2.24106	SAOUHSC_01443	RNase H domain-containing protein
Q2G0Z9	0.0390622	2.1441	SAOUHSC_00362	Uncharacterized protein
Q2G0R6	0.0136319	2.12776	SAOUHSC_00480	Uncharacterized protein
Q2FXY6	0.0257114	2.08576	rpsT	30S ribosomal protein S20	cytosol
Q2FYK4	0.01046	2.00488	SAOUHSC_01436	UPF0403 protein SAOUHSC_01436
Q2G2L7	0.00610873	2.00463	SAOUHSC_02811	RelA_SpoT domain-containing protein
Q2FWN3	0.0406712	1.99004	groS	10 kDa chaperonin (GroES protein)	cytoplasm
Q2G2T9	0.0212535	1.97503	SAOUHSC_00711	Uncharacterized protein	integral component of membrane
Q2FVU4	0.00242511	1.95872	SAOUHSC_02597	PTS system component, putative	integral component of plasma membrane
Q2FWY2	0.00234172	1.92333	SAOUHSC_02139	Pyrazinamidase/nicotinamidase, putative
Q2FY29	0.00868443	1.91497	SAOUHSC_01644	Lactamase_B domain-containing protein
Q2FXU3	0.0105802	1.90924	lytH	Probable cell wall amidase LytH	extracellular region
Q2FW14	0.0188112	1.88015	rpmC	50S ribosomal protein L29	cytosolic large ribosomal subunit
Q2FXZ7	0.00659642	1.87542	rpsU	30S ribosomal protein S21	ribosome
Q2G1A9	0.0143435	1.86388	SAOUHSC_00236	6-phospho-beta-glucosidase, putative	cytosol
Q2FW17	0.0244819	1.84177	rplX	50S ribosomal protein L24	cytosolic large ribosomal subunit
Q2FVB9	0.0179265	1.83852	SAOUHSC_02815	MFS domain-containing protein	integral component of membrane
Q2FZW3	0.00067076	1.8194	dltD	Protein DltD	integral component of membrane
P0A0H0	0.0326423	1.79387	rpsL	30S ribosomal protein S12	ribosome
Q2FZX2	0.0256202	1.79247	SAOUHSC_00863	Uncharacterized protein
gene_2413	0.024253	1.786	-	Uncharacterized protein
Q2G117	0.0102598	1.7597	SAOUHSC_00344	Uncharacterized protein	integral component of membrane
Q2G206	0.0420813	1.75426	SAOUHSC_02806	Gluconate permease, putative	integral component of plasma membrane
Q2FZ91	0.00101368	1.75267	divIB	Cell division protein DivIB	cell division site
Q2FY68	0.024762	1.72019	proC	Pyrroline-5-carboxylate reductase	cytoplasm
Q2FYT9	0.0334598	1.71959	SAOUHSC_01336	UPF0291 protein SAOUHSC_01336	cytoplasm
Q2FUX3	0.0361131	1.70284	isaB	Immunodominant staphylococcal antigen B	extracellular region
Q2G1Z0	0.0108558	1.69723	SAOUHSC_00655	DhaK domain-containing protein	cytosol
P0A0F4	0.0117097	1.68507	rplK	50S ribosomal protein L11	cytosolic large ribosomal subunit
Q2G168	0.0212165	1.68043	SAOUHSC_00285	Uncharacterized protein	integral component of membrane
Q2FYH2	0.0239054	1.66814	SAOUHSC_01480	TPR_REGION domain-containing protein
Q2G1N4	0.0185317	1.66277	SAOUHSC_00074	Periplasmic binding protein, putative	outer membrane-bounded periplasmic space
Q2G1Z7	0.00806906	1.64445	SAOUHSC_01237	Isoprenyl transferase	cytosol
Q2G0L1	0.00667627	1.64052	folE2	GTP cyclohydrolase FolE2
Q2G227	0.00566352	1.62529	deoB	Phosphopentomutase	cytosol
Q2FZZ0	0.0409483	1.61208	SAOUHSC_00844	Lipoprotein	membrane
Q2FW91	0.0289326	1.60943	SAOUHSC_02409	Arginase	cytoplasm
Q2FWB5	0.00794271	1.60738	SAOUHSC_02383	EVE domain-containing protein
Q2FY42	0.0399859	1.59876	SAOUHSC_01624	Biotin carboxyl carrier protein of acetyl-CoA carboxylase	acetyl-CoA carboxylase complex
Q2FZG6	0.0397777	1.59357	def	Peptide deformylase
Q2G2F1	0.0410473	1.5917	SAOUHSC_01967	ABC transporter, ATP-binding protein, putative
Q2FWC6	0.0423741	1.59116	SAOUHSC_02372	Uncharacterized protein
Q2FZW6	0.00752376	1.58162	dltA	D-alanine--D-alanyl carrier protein ligase	cytoplasm
Q2G0Z1	0.0260806	1.5768	SAOUHSC_00370	Uncharacterized protein
Q2G1P9	0.0425674	1.56692	SAOUHSC_00054	Uncharacterized lipoprotein SAOUHSC_00054	plasma membrane
Q2FWJ3	0.007687	1.55744	rsbW	Serine-protein kinase RsbW
Q2FZ08	0.00828412	1.54916	rny	Ribonuclease Y	integral component of membrane
Q2FUY2	0.0431848	1.54794	clfB	Clumping factor B	cell wall
Q2FVB4	0.0175573	1.54594	SAOUHSC_02820	ecsA_1
Q2G2H1	0.0220899	1.54215	SAOUHSC_02014	Uncharacterized protein
Q2FV90	0.000733074	1.53895	SAOUHSC_02844	Abhydrolase_3 domain-containing protein
Q2FWI1	0.0411844	1.53883	kdpC	Potassium-transporting ATPase KdpC subunit	integral component of plasma membrane
Q2G2T8	0.0424327	1.53377	SAOUHSC_00712	Aldo_ket_red domain-containing protein
Q2G1N7	0.0236303	1.52315	sarS	HTH-type transcriptional regulator SarS	cytoplasm
Q2FWE7	0.00568382	1.52235	atpH	ATP synthase subunit delta	plasma membrane
Q2FXI7	0.0499184	1.52143	SAOUHSC_01859	UPF0354 protein SAOUHSC_01859
Q2FXI8	0.0325153	1.51215	SAOUHSC_01858	tRNA-binding domain-containing protein
Q2G1S4	0.0147158	1.51101	SAOUHSC_00018	Replicative DNA helicase	cytosol
Q2FZK3	0.0231554	1.50692	fmtA	Teichoic acid D-alanine hydrolase	plasma membrane
Q2G2S6	0.000405868	1.50414	prsA	Foldase protein PrsA	plasma membrane
Q2FVT0	0.0367248	1.50007	rpiA	Ribose-5-phosphate isomerase A	cytosol
Q2G2Q4	0.0460979	0.665752	rbfA	Ribosome-binding factor A	cytosol
Q2FX14	0.0204195	0.664386	SAOUHSC_02092	Aminopeptidase PepS, putative
Q2FZV6	0.0290215	0.657594	ampA	Probable cytosol aminopeptidase	cytoplasm
Q2FZJ2	0.0111474	0.651246	purS	Phosphoribosylformylglycinamidine synthase subunit PurS	cytoplasm
Q2FXG3	0.00215332	0.641747	SAOUHSC_01884	Proline dehydrogenase	integral component of membrane
Q2G0L0	0.0263536	0.637719	SAOUHSC_00550	Uncharacterized protein
Q2G112	0.0334919	0.628455	SAOUHSC_00349	Single-stranded DNA-binding protein	nucleoid
Q2FZD8	0.0211669	0.628383	pheT	Phenylalanine--tRNA ligase beta subunit	phenylalanine-tRNA ligase complex
Q2FW13	0.00252059	0.62331	rplP	50S ribosomal protein L16	cytosolic large ribosomal subunit
Q2G0Q7	0.0035056	0.616285	SAOUHSC_00489	Dihydropteroate synthase	cytosol
Q2FWD0	0.0194769	0.599603	rpoE	Probable DNA-directed RNA polymerase subunit delta
Q2G0G5	0.0316742	0.593481	SAOUHSC_00604	FMN-dependent NADPH-azoreductase
Q2FZJ3	0.0055639	0.590424	purC	Phosphoribosylaminoimidazole-succinocarboxamide synthase	cytosol
Q2FYQ2	0.0181525	0.590332	SAOUHSC_01383	Uncharacterized protein
Q2FXP2	0.0279282	0.580603	SAOUHSC_01794	Glyceraldehyde-3-phosphate dehydrogenase
Q2FVL5	0.025238	0.578889	SAOUHSC_02696	Aminoacyltransferase FemA	cytoplasm
Q2FZU5	0.00313742	0.56981	SAOUHSC_00895	Glutamate dehydrogenase
Q2FXK4	0.0270907	0.55752	SAOUHSC_01830	GP-PDE domain-containing protein
Q2FZJ4	0.00112489	0.544705	purK	N5-carboxyaminoimidazole ribonucleotide synthase	cytosol
gene_2765	0.00590142	0.540053	-	Uncharacterized protein
Q2G2J2	0.0230111	0.5395	ssaA2	Staphylococcal secretory antigen ssaA2	extracellular region
P72360	0.00303374	0.532898	scdA	Iron-sulfur cluster repair protein ScdA (Cell wall-related protein ScdA)	cytoplasm
gene_2726	0.00020958	0.52072	-	Uncharacterized protein
Q2FWL0	0.00415971	0.512948	SAOUHSC_02279	TsaD domain-containing protein
Q2FUZ8	0.00514345	0.51191	SAOUHSC_02947	Sulfite reductase (NADPH) flavoprotein alpha-component, putative	cytosol
Q2G126	0.0130312	0.508699	SAOUHSC_00330	Uncharacterized protein
Q2FZ85	0.0268428	0.508249	SAOUHSC_01155	Uncharacterized protein	integral component of membrane
Q2G2P7	0.0454932	0.494506	hutH	Histidine ammonia-lyase	cytoplasm
Q2FXM7	0.0459752	0.485724	accA	Acetyl-coenzyme A carboxylase carboxyl transferase subunit alpha	acetyl-CoA carboxylase complex
Q2FZY5	0.00864252	0.483153	SAOUHSC_00849	Probable cysteine desulfurase
Q2FZI0	0.0300982	0.480045	SAOUHSC_01024	Uncharacterized protein
Q2FZP4	0.0102252	0.476583	prfC	Peptide chain release factor 3	cytosol
Q2FZJ0	0.00102578	0.474886	purL	Phosphoribosylformylglycinamidine synthase subunit PurL	cytoplasm
Q2FV11	0.00722404	0.473928	betA	Oxygen-dependent choline dehydrogenase
Q2FWD9	0.00726168	0.468399	tdk	Thymidine kinase	cytosol
Q2FZL8	0.00130576	0.460425	SAOUHSC_00982	Isochorismate synthase
Q2FXT9	0.0375843	0.453682	SAOUHSC_01744	Single-stranded-DNA-specific exonuclease RecJ
Q2FZM1	0.0129865	0.443724	SAOUHSC_00979	N-acetyltransferase domain-containing protein
Q2FZI9	0.00019861	0.437649	purF	Amidophosphoribosyltransferase
Q2G084	0.0261671	0.431183	SAOUHSC_00736	Putative lipid kinase SAOUHSC_00736
Q2FYY8	0.0178041	0.430648	SAOUHSC_01284	Uncharacterized protein
Q2FVS3	0.0450319	0.429702	ecsA_3	ABC transporter domain-containing protein
Q9RFJ6	0.0287678	0.4245	rot	HTH-type transcriptional regulator rot (Repressor of toxins)
Q2FV77	0.00777624	0.4205	SAOUHSC_02859	3-hydroxy-3-methylglutaryl coenzyme A reductase
Q2G0S7	0.01915	0.418304	SAOUHSC_00467	Pur operon repressor
Q2G2A8	0.0330834	0.416479	SAOUHSC_01049	Spermidine/putrescine ABC transporter, spermidine/putrescine-binding protein, putative	periplasmic space
Q2G2R6	0.03285	0.416232	SAOUHSC_02130	Uncharacterized protein
Q2FXQ8	0.0432128	0.397592	engB	Probable GTP-binding protein EngB	cytosol
Q2G146	0.00396317	0.393223	SAOUHSC_00309	3Beta_HSD domain-containing protein
Q2FXU0	0.0180884	0.388144	apt	Adenine phosphoribosyltransferase	cytoplasm
Q2G1S3	0.00113741	0.3876	purA	Adenylosuccinate synthetase	cytoplasm
Q2FVQ3	0.0350519	0.387309	SAOUHSC_02649	Uncharacterized protein	plasma membrane
Q2FVH3	0.00913676	0.381558	SAOUHSC_02739	2-dehydropantoate 2-reductase	cytoplasm
gene_2725	0.00821811	0.375883	-	Uncharacterized protein
Q2G2D3	0.0157134	0.373657	rimP	Ribosome maturation factor RimP	cytosol
Q2FZ73	0.0353849	0.366213	carA	Carbamoyl-phosphate synthase small chain	carbamoyl-phosphate synthase complex
Q2FZ56	0.0399685	0.359026	fapR	Transcription factor FapR
Q2G0V7	0.00869958	0.356926	SAOUHSC_00417	Hydrolase_4 domain-containing protein
Q2FZM6	0.0159587	0.355765	SAOUHSC_00974	Glycosyl transferase, group 1
Q2FXG2	0.0120287	0.347316	ribH	6,7-dimethyl-8-ribityllumazine synthase	cytosol
Q2FVM7	0.0317837	0.342907	nreC	Oxygen regulatory protein NreC	cytoplasm
Q2G2A1	0.0331189	0.342635	SAOUHSC_01692	CMP/dCMP-type deaminase domain-containing protein
Q2G1X6	0.0372965	0.334847	queC	7-cyano-7-deazaguanine synthase
Q2FXN6	0.0404423	0.332127	SAOUHSC_01800	Two-component response regulator, putative	cytosol
Q2FX12	0.0223752	0.32048	ptpA	Low molecular weight protein-tyrosine-phosphatase PtpA	extracellular region
Q2G1D5	0.0325333	0.311029	SAOUHSC_00190	GP-PDE domain-containing protein	integral component of membrane
Q2FYP0	0.0126811	0.310415	asd	Aspartate-semialdehyde dehydrogenase
Q2G261	0.0410918	0.3089	sodM	Superoxide dismutase [Mn/Fe] 2
Q2FWI8	0.0241448	0.285052	mazF	Endoribonuclease MazF (Toxin MazF)
Q2G1M1	0.00737654	0.277609	SAOUHSC_00086	Acetoin(diacetyl) reductase
Q2FY48	0.034236	0.224963	SAOUHSC_01618	Geranyltranstransferase, putative
Q2G0L7	0.0022526	0.219779	azo1	FMN-dependent NADPH-azoreductase	cytosol
Q2FX00	0.00281529	0.217878	gatD	Lipid II isoglutaminyl synthase (glutamine-hydrolyzing) subunit GatD
Q2FVF5	0.0179501	0.202167	SAOUHSC_02759	Uncharacterized protein
Q2FXN2	0.0102979	0.19979	SAOUHSC_01803	AA_permease domain-containing protein	integral component of membrane
Q2G058	0.0194161	0.182984	SAOUHSC_00764	Uncharacterized protein
Q2G2C4	0.000671363	0.170136	tarI'	Ribitol-5-phosphate cytidylyltransferase 2
Q2FZI7	1.56845e-05	0.145548	purN	Phosphoribosylglycinamide formyltransferase	cytoplasm
Q2FZ30	0.000225152	0.106028	xerC	Tyrosine recombinase XerC	cytoplasm

## Sheet: RES2 vs ancestral
Uniprot ID	p-value	fold change	Gene	Protein	Cellular component
Q2G1D3	0.0171426	18.1596	SAOUHSC_00192	Coagulase
Q2G155	0.000874663	7.32403	lip2	Lipase 2	extracellular region
Q2FZC2	0.0166119	5.39288	SAOUHSC_01110	Fibrinogen-binding protein	extracellular space
Q2G0G4	0.00179305	4.78843	SAOUHSC_00605	N-acetyltransferase domain-containing protein
Q2FZ95	0.0316568	4.67958	ftsL	Cell division protein FtsL	cell division site
Q2FZV8	0.00400362	4.56073	SAOUHSC_00877	Fe-S_biosyn domain-containing protein	cytoplasm
Q2G0A1	0.0120669	4.32808	SAOUHSC_00704	Uncharacterized protein	integral component of membrane
Q2FW50	0.00845667	4.02334	SAOUHSC_02467	Alpha-acetolactate decarboxylase
Q2FZW4	0.00604497	3.62373	dltC	D-alanyl carrier protein	cytoplasm
Q2FW29	0.0146641	3.52463	rpmJ	50S ribosomal protein L36	ribosome
Q2G0J4	0.012513	3.47244	SAOUHSC_00569	Uncharacterized protein	integral component of membrane
Q2FWF5	0.0166229	3.43793	fabZ	3-hydroxyacyl-[acyl-carrier-protein] dehydratase FabZ	cytoplasm
Q2G2M7	0.034704	3.41825	SAOUHSC_00510	Serine acetyltransferase	cytosol
O33599	0.00271706	3.41538	lytM	Glycyl-glycine endopeptidase LytM	extracellular region
Q2G2P8	0.00686514	3.16742	nnrD	ADP-dependent (S)-NAD(P)H-hydrate dehydratase
Q2FZW5	0.00156295	3.15079	SAOUHSC_00870	Teichoic acid D-alanyltransferase	integral component of membrane
Q2G1K7	0.0282692	2.93472	SAOUHSC_00115	Non-specific protein-tyrosine kinase
Q2FXU3	0.0274509	2.81089	lytH	Probable cell wall amidase LytH	extracellular region
Q2G0B5	0.025842	2.70434	SAOUHSC_00690	Uncharacterized protein
Q2FWB0	0.0189501	2.69014	SAOUHSC_02388	HTH arsR-type domain-containing protein
Q2G0T9	0.0216364	2.65188	SAOUHSC_00438	Alpha amylase family protein, putative	cytoplasm
Q2G0S6	0.0398578	2.61733	SAOUHSC_00468	Uncharacterized protein	cytosol
Q2FXN7	0.0473289	2.4655	SAOUHSC_01799	Sensor protein kinase WalK	integral component of plasma membrane
Q2FXT7	0.00565753	2.44712	SAOUHSC_01747	Preprotein translocase, YajC subunit	integral component of plasma membrane
Q2FY29	0.0274362	2.4025	SAOUHSC_01644	Lactamase_B domain-containing protein
Q2G067	0.00727634	2.38178	SAOUHSC_00754	Uncharacterized protein
Q2FZM8	0.0126656	2.36846	SAOUHSC_00972	Uncharacterized protein
Q2G2G4	0.00141847	2.34387	SAOUHSC_01055	Inositol monophosphatase family protein, putative
Q2FW17	0.0438062	2.32664	rplX	50S ribosomal protein L24	cytosolic large ribosomal subunit
Q2G2N2	0.0292122	2.32052	SAOUHSC_01358	Uncharacterized protein	integral component of membrane
Q2FZV3	0.0302279	2.26734	mnhC1	Na(+)/H(+) antiporter subunit C1	integral component of membrane
P0A0H0	0.0134736	2.24916	rpsL	30S ribosomal protein S12	ribosome
Q2FVI0	0.0221365	2.23009	SAOUHSC_02731	Na_H_Exchanger domain-containing protein	integral component of membrane
Q2G1A9	0.0246701	2.18525	SAOUHSC_00236	6-phospho-beta-glucosidase, putative	cytosol
Q2FWN3	0.0151429	2.18264	groS	10 kDa chaperonin (GroES protein)	cytoplasm
Q2FYK4	0.00433156	2.17828	SAOUHSC_01436	UPF0403 protein SAOUHSC_01436
Q2FXW0	0.0485445	2.17333	SAOUHSC_01721	UPF0297 protein SAOUHSC_01721
Q2FYS7	0.0346651	2.13855	SAOUHSC_01349	Uncharacterized protein SAOUHSC_01349
Q2FUX3	0.016001	2.1375	isaB	Immunodominant staphylococcal antigen B	extracellular region
Q2FXZ7	0.0208612	2.13391	rpsU	30S ribosomal protein S21	ribosome
Q2FZX2	0.0274851	2.12286	SAOUHSC_00863	Uncharacterized protein
Q2FX08	0.0100961	2.11473	SAOUHSC_02099	Sensor protein VraS	integral component of membrane
Q2FYT9	0.000704611	2.11409	SAOUHSC_01336	UPF0291 protein SAOUHSC_01336	cytoplasm
Q2FYZ6	0.0202093	2.10692	SAOUHSC_01275	Uncharacterized protein	integral component of membrane
Q2FZX9	0.0187854	2.10686	SAOUHSC_00855	Probable nitronate monooxygenase
gene_1718	0.00437022	2.09125	-	Uncharacterized protein
Q2FYH7	0.030275	2.07572	SAOUHSC_01470	DnaB_2 domain-containing protein
Q2G1Z0	0.000181813	2.06903	SAOUHSC_00655	DhaK domain-containing protein	cytosol
gene_2413	0.035115	2.05655	-	Uncharacterized protein
Q2FXV0	0.015872	2.03709	SAOUHSC_01732	Uncharacterized protein	cytosol
Q2G0Z9	0.0138934	2.03397	SAOUHSC_00362	Uncharacterized protein
Q2G2M3	0.00333837	2.02222	SAOUHSC_00513	Putative TrmH family tRNA/rRNA methyltransferase	cytosol
Q2FY42	0.0301643	2.00957	SAOUHSC_01624	Biotin carboxyl carrier protein of acetyl-CoA carboxylase	acetyl-CoA carboxylase complex
Q2FZW3	0.000168294	1.96563	dltD	Protein DltD	integral component of membrane
Q2FZK0	0.00796971	1.94918	qoxB	Probable quinol oxidase subunit 1	integral component of membrane
Q2FZF1	0.000118408	1.94454	rpmF	50S ribosomal protein L32	large ribosomal subunit
Q2G117	0.00827672	1.93607	SAOUHSC_00344	Uncharacterized protein	integral component of membrane
Q2FW65	0.011961	1.93321	SAOUHSC_02442	Uncharacterized protein	integral component of membrane
Q2FZG6	0.0121264	1.92655	def	Peptide deformylase
Q2FVT0	0.0453019	1.8721	rpiA	Ribose-5-phosphate isomerase A	cytosol
Q2FYG4	0.0338672	1.85715	SAOUHSC_01488	Uncharacterized protein
Q2FW14	0.00556902	1.83988	rpmC	50S ribosomal protein L29	cytosolic large ribosomal subunit
Q2FVR5	0.00485575	1.82191	SAOUHSC_02637	HTH marR-type domain-containing protein
P14738	0.000732874	1.8109	fnbA	Fibronectin-binding protein A (FnbpA)	cell wall
Q2FW39	0.0070512	1.8043	rpsI	30S ribosomal protein S9	cytosolic small ribosomal subunit
gene_2763	0.0257733	1.79685	-	Uncharacterized protein
Q2FVK5	0.0109569	1.79464	sbi	Immunoglobulin-binding protein Sbi	extracellular region
Q2G0L1	0.0267763	1.77059	folE2	GTP cyclohydrolase FolE2
Q2FWI1	0.00941194	1.75569	kdpC	Potassium-transporting ATPase KdpC subunit	integral component of plasma membrane
Q2G0Z5	0.034349	1.71076	nfrA	NADPH-dependent oxidoreductase
Q2FXQ4	0.0490329	1.70994	SAOUHSC_01781	Uncharacterized protein
P0A0F4	0.0257147	1.70526	rplK	50S ribosomal protein L11	cytosolic large ribosomal subunit
Q2FZK3	0.0113519	1.69521	fmtA	Teichoic acid D-alanine hydrolase	plasma membrane
Q2FXA7	0.00345046	1.69508	SAOUHSC_01958	Uncharacterized protein
Q2FZW6	0.00954423	1.69279	dltA	D-alanine--D-alanyl carrier protein ligase	cytoplasm
Q2FXA0	0.0014402	1.69134	SAOUHSC_01977	UPF0342 protein SAOUHSC_01977
Q2G1U5	0.0262902	1.68621	mecA	Adapter protein MecA
Q2G206	0.0292813	1.68607	SAOUHSC_02806	Gluconate permease, putative	integral component of plasma membrane
Q2FWL6	3.64437e-05	1.68591	rex	Redox-sensing transcriptional repressor Rex	cytoplasm
Q2G0I7	0.0310673	1.68474	SAOUHSC_00578	Diphosphomevalonate decarboxylase	cytosol
Q2G2F0	0.0181252	1.68412	SAOUHSC_01968	HIT domain-containing protein	cytoplasm
Q2FVN2	0.00930061	1.68302	SAOUHSC_02670	SHSP domain-containing protein
O08387	0.00505703	1.68179	secY	Protein translocase subunit SecY	cell envelope Sec protein transport complex
Q2G0Z1	0.0137743	1.67888	SAOUHSC_00370	Uncharacterized protein
Q2FWX9	0.0223219	1.6753	aldH1	4,4'-diaponeurosporen-aldehyde dehydrogenase
Q2FWW9	0.0107002	1.67148	SAOUHSC_02152	ABC transporter, ATP-binding protein, putative
Q2FVZ7	0.032342	1.66848	SAOUHSC_02523	Uncharacterized protein
Q2FZE0	0.00576062	1.66738	SAOUHSC_01091	SpoU_sub_bind domain-containing protein
Q2FWG4	0.00734771	1.65933	yidC	Membrane protein insertase YidC	integral component of plasma membrane
Q2FZ42	0.0209666	1.65021	rplS	50S ribosomal protein L19	cytosolic large ribosomal subunit
Q2G1U0	0.0369538	1.65015	gmk	Guanylate kinase	cytosol
Q2G0U0	0.00372208	1.64377	SAOUHSC_00437	Uncharacterized protein	integral component of membrane
Q2FZ91	0.0155575	1.64296	divIB	Cell division protein DivIB	cell division site
Q2FZ39	0.0187797	1.64064	SAOUHSC_01214	Ribosome biogenesis GTPase A	cytoplasm
Q2G0B7	0.0281304	1.63316	SAOUHSC_00688	Cytokinin riboside 5'-monophosphate phosphoribohydrolase	cytosol
Q2FUY2	0.00910489	1.62334	clfB	Clumping factor B	cell wall
Q2FW62	0.00019208	1.62223	SAOUHSC_02445	Zinc-type alcohol dehydrogenase-like protein
Q2FVE7	0.00918393	1.61647	cntA	Metal-staphylopine-binding protein CntA	ATP-binding cassette (ABC) transporter complex
Q2FVK8	0.0321937	1.60259	gpmA	2,3-bisphosphoglycerate-dependent phosphoglycerate mutase
Q2FWE7	0.00108338	1.5995	atpH	ATP synthase subunit delta	plasma membrane
Q2FV90	0.0478945	1.59227	SAOUHSC_02844	Abhydrolase_3 domain-containing protein
Q2G093	0.0102857	1.58429	ltaS	Lipoteichoic acid synthase	extracellular region
Q2FXI8	0.044453	1.5812	SAOUHSC_01858	tRNA-binding domain-containing protein
Q2FWY2	0.038516	1.57787	SAOUHSC_02139	Pyrazinamidase/nicotinamidase, putative
Q2FXM6	0.00853598	1.55589	accD	Acetyl-coenzyme A carboxylase carboxyl transferase subunit beta	acetyl-CoA carboxylase complex
Q2FUQ9	0.025236	1.55558	SAOUHSC_03045	Cold shock protein CspA	cytosol
Q2FZ08	0.000114033	1.55265	rny	Ribonuclease Y	integral component of membrane
Q2G1C5	0.0483567	1.55163	SAOUHSC_00200	Membrane protein, putative	integral component of membrane
Q2FYS8	0.0328807	1.55125	SAOUHSC_01348	4HBT domain-containing protein
Q2G1U6	0.00527821	1.54638	spx	Global transcriptional regulator Spx	cytosol
Q2G0S5	5.51685e-05	1.54361	spoVG	Putative septation protein SpoVG
Q2FY00	0.0023248	1.54117	SAOUHSC_01675	Uncharacterized protein
Q2FWX8	0.0209551	1.53848	SAOUHSC_02143	Uncharacterized protein SAOUHSC_02143	cytosol
Q2FZQ7	0.0151955	1.53047	trpS	Tryptophan--tRNA ligase	cytosol
Q2G112	0.0200742	0.661144	SAOUHSC_00349	Single-stranded DNA-binding protein	nucleoid
Q2FXV4	0.036217	0.657738	SAOUHSC_01727	Cysteine desulfurase
Q2FZJ2	0.0140291	0.646023	purS	Phosphoribosylformylglycinamidine synthase subunit PurS	cytoplasm
Q2G111	0.0150768	0.645052	rpsR	30S ribosomal protein S18	cytosolic small ribosomal subunit
Q2FVL5	0.0132457	0.643391	SAOUHSC_02696	Aminoacyltransferase FemA	cytoplasm
Q2FY27	0.0269596	0.641843	SAOUHSC_01646	Glucokinase	cytoplasm
Q2G193	0.0320011	0.624314	SAOUHSC_00253	Uncharacterized protein	integral component of membrane
Q2FVR9	0.0269927	0.62033	fni	Isopentenyl-diphosphate delta-isomerase	cytoplasm
Q2FXG3	0.0114172	0.615309	SAOUHSC_01884	Proline dehydrogenase	integral component of membrane
Q2FY49	0.00265171	0.614135	argR	Arginine repressor	cytoplasm
Q2FZU5	0.00493419	0.614031	SAOUHSC_00895	Glutamate dehydrogenase
Q2FZJ4	0.00818562	0.613468	purK	N5-carboxyaminoimidazole ribonucleotide synthase	cytosol
Q2FX94	0.00485527	0.613203	fumC	Fumarate hydratase class II	tricarboxylic acid cycle enzyme complex
Q2G218	0.0325611	0.612528	ldh1	L-lactate dehydrogenase 1	cytoplasm
Q2G0Q7	0.00920479	0.603337	SAOUHSC_00489	Dihydropteroate synthase (DHPS)	cytosol
Q2G113	0.00385796	0.602018	rpsF	30S ribosomal protein S6	cytosolic small ribosomal subunit
Q2FZL8	0.00650392	0.60034	SAOUHSC_00982	Isochorismate synthase
Q2FZJ0	0.0147917	0.599373	purL	Phosphoribosylformylglycinamidine synthase subunit PurL	cytoplasm
Q2FYG2	0.0403723	0.593764	SAOUHSC_01490	DNA-binding protein HU, putative	cytosol
Q2FYQ9	0.0376988	0.593626	SAOUHSC_01376	SWIM-type domain-containing protein
Q2FZJ5	0.0153469	0.588338	purE	N5-carboxyaminoimidazole ribonucleotide mutase
gene_2710	0.00343139	0.584975	-	Uncharacterized protein
Q2FX90	0.0310966	0.576454	SAOUHSC_01987	Uncharacterized protein	cytoplasm
Q2G0D6	0.00321965	0.576286	SAOUHSC_00669	Uncharacterized protein
Q2G077	0.0474913	0.575653	SAOUHSC_00743	Ribonucleoside-diphosphate reductase	ribonucleoside-diphosphate reductase complex
Q2FXW5	0.00626088	0.574151	SAOUHSC_01716	Peptidase_U32_C domain-containing protein
Q2FVQ5	0.00522606	0.572437	mqo	Probable malate:quinone oxidoreductase	cytoplasm
Q2FZJ3	0.0114942	0.57175	purC	Phosphoribosylaminoimidazole-succinocarboxamide synthase	cytosol
Q2FXT6	0.0022802	0.570661	tgt	Queuine tRNA-ribosyltransferase	cytoplasm
Q2G2P2	0.00211537	0.570057	SAOUHSC_00204	Nitric oxide dioxygenase
Q2FZD2	0.00655995	0.563962	trxA	Thioredoxin (Trx)	cytoplasm
Q2FYJ6	0.0297795	0.559518	ebh	Extracellular matrix-binding protein ebh	integral component of membrane
Q2FZ03	0.039905	0.55152	SAOUHSC_01268	Thiamine_BP domain-containing protein
Q2G126	0.00601349	0.54819	SAOUHSC_00330	Uncharacterized protein
Q2G0S7	0.0497105	0.544843	SAOUHSC_00467	Pur operon repressor
Q2FZY5	0.0172352	0.539822	SAOUHSC_00849	Probable cysteine desulfurase
Q2FZA2	0.00604663	0.537608	SAOUHSC_01137	Uncharacterized protein
Q2FUY4	0.0108992	0.529858	SAOUHSC_02961	HTH marR-type domain-containing protein
Q2FUZ8	0.000753442	0.525098	SAOUHSC_02947	Sulfite reductase (NADPH) flavoprotein alpha-component, putative	cytosol
Q2FZD0	0.0116335	0.522911	uvrC	UvrABC system protein C	cytoplasm
gene_2725	0.0103492	0.516689	-	Uncharacterized protein
Q2G2J7	0.0327316	0.512576	SAOUHSC_01414	Uncharacterized protein
Q2FXY0	0.0370124	0.511415	SAOUHSC_01700	CP-type G domain-containing protein
Q2FZ74	1.82658e-05	0.507687	pyrC	Dihydroorotase (DHOase)
Q2G150	0.0296487	0.502717	SAOUHSC_00305	Uncharacterized protein	cytoplasm
Q2G146	0.00790865	0.502391	SAOUHSC_00309	3Beta_HSD domain-containing protein
Q2FZ29	0.000927638	0.500915	hslV	ATP-dependent protease subunit HslV	HslUV protease complex
Q2FY61	0.00967051	0.499471	SAOUHSC_01604	VOC domain-containing protein
Q2FXT9	0.0324561	0.489213	SAOUHSC_01744	Single-stranded-DNA-specific exonuclease RecJ
Q2FZG8	0.00169412	0.488317	rpoY	DNA-directed RNA polymerase subunit epsilon
Q2G1H0	0.012784	0.486724	ipdC	Indolepyruvate decarboxylase, putative	cytosol
P0A088	0.00286843	0.477482	msrB	Peptide methionine sulfoxide reductase MsrB	cytoplasm
Q2FZ53	0.0299183	0.476751	SAOUHSC_01199	3-oxoacyl-[acyl-carrier-protein] reductase
Q2FWL0	0.00989446	0.473476	SAOUHSC_02279	TsaD domain-containing protein
Q2G2H3	0.000942085	0.472633	SAOUHSC_02009	ABC transporter domain-containing protein	integral component of membrane
Q2FZI3	0.0126576	0.465979	SAOUHSC_01021	Uncharacterized protein	plasma membrane
Q2FX11	0.0287394	0.464271	SAOUHSC_02096	Uncharacterized protein
Q2G234	0.0466949	0.462204	SAOUHSC_02134	Nitric oxide synthase oxygenase
Q2G2L0	0.0101918	0.458504	SAOUHSC_00638	HTH dtxR-type domain-containing protein
Q2G0L3	0.00449275	0.456365	SAOUHSC_00547	Glycos_transf_1 domain-containing protein
Q2FZP4	0.00975321	0.454584	prfC	Peptide chain release factor 3	cytosol
Q2FZW2	0.0484004	0.45273	SAOUHSC_00873	NifU domain-containing protein
Q2G2J2	0.0110367	0.45265	ssaA2	Staphylococcal secretory antigen ssaA2	extracellular region
Q2G1S2	0.0242027	0.451329	SAOUHSC_00462	Uncharacterized protein	cytosol
Q2FY37	0.0226604	0.449237	lipM	Octanoyltransferase LipM
Q2FVG8	0.0107476	0.44786	SAOUHSC_02744	Amino acid ABC transporter, ATP-binding protein, putative	membrane
Q2G2W3	0.0137238	0.441626	SAOUHSC_02627	Abhydrolase_3 domain-containing protein
Q2FYQ2	0.00198994	0.440279	SAOUHSC_01383	Uncharacterized protein
Q2G1R3	0.0497901	0.435247	SAOUHSC_00039	tRNA-dihydrouridine synthase
Q2FZ45	0.00252631	0.434008	rpsP	30S ribosomal protein S16	small ribosomal subunit
Q2FV10	0.0369374	0.432746	SAOUHSC_02933	Betaine aldehyde dehydrogenase
Q2G0G3	0.0137797	0.428584	SAOUHSC_00606	HD domain-containing protein
Q2FXZ8	0.029811	0.428268	SAOUHSC_01677	NfeD domain-containing protein	integral component of membrane
Q2FZS0	0.0165202	0.422981	fabH	3-oxoacyl-[acyl-carrier-protein] synthase 3	cytoplasm
Q2G037	0.0207861	0.417234	whiA	Probable cell division protein WhiA
Q2FVN8	0.0242156	0.410581	SAOUHSC_02664	Transcriptional regulator, putative
Q2G2L1	0.0238598	0.407703	tagH	Teichoic acids export ATP-binding protein TagH	plasma membrane
Q2FVQ3	0.02995	0.404767	SAOUHSC_02649	Uncharacterized protein	plasma membrane
Q2FV11	0.00376119	0.403437	betA	Oxygen-dependent choline dehydrogenase
Q2G1A5	0.0213251	0.395947	rbsD	D-ribose pyranase	cytosol
Q2FZ65	0.000548066	0.394613	SAOUHSC_01186	PPM-type phosphatase domain-containing protein
Q2G2U5	0.00241273	0.391038	SAOUHSC_00024	Lactamase_B domain-containing protein
Q2G1B8	0.0202295	0.386632	tarL	Teichoic acid ribitol-phosphate polymerase TarL	plasma membrane
Q2FZD6	0.0435048	0.375639	SAOUHSC_01096	Uncharacterized protein	cell division site
Q2G0G1	0.00781014	0.375225	adh	Alcohol dehydrogenase (ADH)
Q2G0I4	0.0284395	0.373459	merA	Pyridine nucleotide-disulfide oxidoreductase family protein	cytoplasm
Q2G0K8	0.0102215	0.363477	nagB	Glucosamine-6-phosphate deaminase	cytoplasm
Q2FYP0	0.000162458	0.36224	asd	Aspartate-semialdehyde dehydrogenase
Q2FVF9	0.0046575	0.354339	SAOUHSC_02755	Uncharacterized protein
Q2FZL1	0.0298982	0.352028	SAOUHSC_00989	Aminotransferase
Q2G2D3	0.0133082	0.345662	rimP	Ribosome maturation factor RimP	cytosol
Q2G1S3	0.000407673	0.344276	purA	Adenylosuccinate synthetase	cytoplasm
Q2FZ71	0.0495389	0.343405	pyrF	Orotidine 5'-phosphate decarboxylase	cytosol
Q2FWY8	0.0372277	0.339943	gatC	Aspartyl/glutamyl-tRNA(Asn/Gln) amidotransferase subunit C
Q2FV28	0.026402	0.338119	queH	Epoxyqueuosine reductase QueH
Q2FZ73	0.0360695	0.336782	carA	Carbamoyl-phosphate synthase small chain	carbamoyl-phosphate synthase complex
Q2G261	0.045779	0.335599	sodM	Superoxide dismutase [Mn/Fe] 2
Q2FXM7	0.0118845	0.332869	accA	Acetyl-coenzyme A carboxylase carboxyl transferase subunit alpha	acetyl-CoA carboxylase complex
Q2FZM1	0.00868179	0.321632	SAOUHSC_00979	N-acetyltransferase domain-containing protein
Q2G0Y4	0.0149893	0.313534	SAOUHSC_00377	Uncharacterized protein
Q2G084	0.0367378	0.312442	SAOUHSC_00736	Putative lipid kinase SAOUHSC_00736
Q2FXU0	0.0222804	0.309589	apt	Adenine phosphoribosyltransferase	cytoplasm
Q2FZS3	0.0321237	0.307586	SAOUHSC_00917	Uncharacterized protein
Q2G0B9	0.0299097	0.303029	SAOUHSC_00686	Uncharacterized protein
Q2G2C4	0.00187699	0.294515	tarI'	Ribitol-5-phosphate cytidylyltransferase 2
Q2FV77	3.21581e-05	0.294444	SAOUHSC_02859	3-hydroxy-3-methylglutaryl coenzyme A reductase
gene_2767	0.021771	0.28445	-	Uncharacterized protein
Q2G0Q6	0.010041	0.277411	SAOUHSC_00490	7,8-dihydroneopterin aldolase	cytoplasm
Q2FVH3	0.000886096	0.274519	SAOUHSC_02739	2-dehydropantoate 2-reductase	cytoplasm
Q2FYG6	0.0210676	0.268762	SAOUHSC_01486	Heptaprenyl diphosphate syntase component II, putative
Q2FVS3	0.019784	0.263113	ecsA_3	ABC transporter domain-containing protein
Q2FXN6	0.0203482	0.26261	SAOUHSC_01800	Two-component response regulator, putative	cytosol
Q2FXG2	0.00193005	0.257421	ribH	6,7-dimethyl-8-ribityllumazine synthase	cytosol
Q2FX00	0.00369962	0.255195	gatD	Lipid II isoglutaminyl synthase (glutamine-hydrolyzing) subunit GatD
Q2FZI9	0.000194883	0.253665	purF	Amidophosphoribosyltransferase
P72360	0.00224762	0.2513	scdA	Iron-sulfur cluster repair protein ScdA (Cell wall-related protein ScdA)	cytoplasm
Q2FW52	0.0154028	0.244785	SAOUHSC_02465	Uncharacterized hydrolase SAOUHSC_02465	cytosol
Q2G2A1	0.0206353	0.235415	SAOUHSC_01692	CMP/dCMP-type deaminase domain-containing protein
Q2FVF5	0.0225241	0.232568	SAOUHSC_02759	Uncharacterized protein
Q2FZB0	0.0152941	0.232323	argF	Ornithine carbamoyltransferase	cytoplasm
Q2G0V7	0.000189913	0.227298	SAOUHSC_00417	Hydrolase_4 domain-containing protein
Q2FV02	0.0436498	0.225456	SAOUHSC_02942	Anaerobic ribonucleoside-triphosphate reductase, putative
Q2G058	0.0220464	0.212951	SAOUHSC_00764	Uncharacterized protein
Q2FYY8	0.00681953	0.21163	SAOUHSC_01284	Uncharacterized protein
Q2FZI7	0.000149484	0.210713	purN	Phosphoribosylglycinamide formyltransferase	cytoplasm
Q2FZ56	0.00655078	0.203691	fapR	Transcription factor FapR
Q2FZM6	0.0095267	0.201643	SAOUHSC_00974	Glycosyl transferase, group 1
Q2FY48	0.0286438	0.19893	SAOUHSC_01618	Geranyltranstransferase, putative
Q2FZY4	0.0268737	0.174228	SAOUHSC_00850	NifU_N domain-containing protein	cytoplasm
Q2G1X6	0.0194197	0.165002	queC	7-cyano-7-deazaguanine synthase
Q2FYK6	0.0399679	0.150574	SAOUHSC_01434	Dihydrofolate reductase	cytosol
Q2G0L7	0.00149594	0.129236	azo1	FMN-dependent NADPH-azoreductase	cytosol

## Sheet: RES3 vs ancestral
Uniprot ID	p-value	fold change	Gene	Protein	Cellular component
Q2G0G4	0.013925	3.91965	SAOUHSC_00605	N-acetyltransferase domain-containing protein
Q2FW29	0.0378179	2.96783	rpmJ	50S ribosomal protein L36	ribosome
Q2FUS7	0.012354	2.46242	trhO	tRNA uridine(34) hydroxylase
O33599	0.00223306	2.31589	lytM	Glycyl-glycine endopeptidase LytM	extracellular region
Q2G2X4	0.0215951	2.19462	tarB	Teichoic acid glycerol-phosphate primase	plasma membrane
Q2FZW5	0.0331221	2.15202	SAOUHSC_00870	Teichoic acid D-alanyltransferase	integral component of membrane
Q2FZB8	0.0390077	2.05319	SAOUHSC_01114	Fibrinogen-binding protein	extracellular space
Q2G0B5	0.0193652	1.96423	SAOUHSC_00690	Uncharacterized protein
gene_2763	0.0319179	1.96026	-	Uncharacterized protein
Q2G067	0.0134493	1.94915	SAOUHSC_00754	Uncharacterized protein
Q2FXN7	0.0130164	1.92955	SAOUHSC_01799	Sensor protein kinase WalK	integral component of plasma membrane
Q2FZX2	0.00775998	1.8868	SAOUHSC_00863	Uncharacterized protein
Q2G116	0.0435549	1.83194	SAOUHSC_00345	Uncharacterized protein
Q2FYK4	0.0105454	1.79533	SAOUHSC_01436	UPF0403 protein SAOUHSC_01436
Q2G1U0	0.0240482	1.79034	gmk	Guanylate kinase	cytosol
Q2FZE0	0.00495306	1.77252	SAOUHSC_01091	SpoU_sub_bind domain-containing protein
Q2G1Z0	0.00406746	1.76231	SAOUHSC_00655	DhaK domain-containing protein	cytosol
Q2G0T9	0.0215348	1.71644	SAOUHSC_00438	Alpha amylase family protein, putative	cytoplasm
Q2G086	0.0260816	1.71622	SAOUHSC_00734	Putative 5'(3')-deoxyribonucleotidase
Q2FW65	0.0422332	1.71591	SAOUHSC_02442	Uncharacterized protein	integral component of membrane
Q2FWL5	0.000492851	1.71251	SAOUHSC_02274	ABC transporter, ATP-binding protein, putative
gene_2413	0.00772039	1.70161	-	Uncharacterized protein
Q2G117	0.0180168	1.68597	SAOUHSC_00344	Uncharacterized protein	integral component of membrane
Q2FY51	0.0441187	1.68076	SAOUHSC_01614	Dihydrolipoyl dehydrogenase	membrane
Q2FWC4	0.00468153	1.68069	SAOUHSC_02374	Peptidase M20 domain-containing protein 2	cytoplasm
gene_1718	0.0325017	1.67507	-	Uncharacterized protein
Q2FZ91	0.00535595	1.66032	divIB	Cell division protein DivIB	cell division site
Q2G2L7	0.000362486	1.64204	SAOUHSC_02811	RelA_SpoT domain-containing protein
Q2G268	0.0435858	1.63429	coaBC	Coenzyme A biosynthesis bifunctional protein CoaBC	phosphopantothenoylcysteine decarboxylase complex
Q2FZW3	0.00116237	1.60924	dltD	Protein DltD	integral component of membrane
Q2FXV0	0.0152051	1.60767	SAOUHSC_01732	Uncharacterized protein	cytosol
gene_2704	0.0273403	1.60066	-	Uncharacterized protein
Q2FZF1	0.00376518	1.57189	rpmF	50S ribosomal protein L32	large ribosomal subunit
Q2FZJ4	0.00774644	0.666363	purK	N5-carboxyaminoimidazole ribonucleotide synthase	cytosol
Q2FXP2	0.0444635	0.665248	SAOUHSC_01794	Glyceraldehyde-3-phosphate dehydrogenase
Q2G069	0.038207	0.663064	murB	UDP-N-acetylenolpyruvoylglucosamine reductase	cytoplasm
Q2G1S3	0.00240638	0.656929	purA	Adenylosuccinate synthetase	cytoplasm
O34090	0.0289163	0.644961	hemC	Porphobilinogen deaminase	cytoplasm
gene_2765	0.0178197	0.640602	-	Uncharacterized protein
Q2FWD8	0.0196618	0.637212	rpmE2	50S ribosomal protein L31 type B	ribosome
Q2FXV1	0.00271113	0.6353	SAOUHSC_01730	UPF0337 protein SAOUHSC_01730
Q2G0V7	0.00530026	0.633863	SAOUHSC_00417	Hydrolase_4 domain-containing protein
gene_2732	0.00924878	0.630229	-	Uncharacterized protein
Q2G170	0.0276958	0.623083	SAOUHSC_00284	5'-nucleotidase, lipoprotein e(P4) family	cell outer membrane
Q2FXW3	0.0273016	0.623031	trmR	tRNA 5-hydroxyuridine methyltransferase
Q2FYV0	0.0293328	0.622116	SAOUHSC_01324	Uncharacterized protein
Q2G077	0.0385687	0.583773	SAOUHSC_00743	Ribonucleoside-diphosphate reductase	ribonucleoside-diphosphate reductase complex
Q2FVL5	0.00880607	0.567433	SAOUHSC_02696	Aminoacyltransferase FemA	cytoplasm
Q2G1S2	0.0281911	0.562241	SAOUHSC_00462	Uncharacterized protein	cytosol
Q2FV77	0.0407276	0.557094	SAOUHSC_02859	3-hydroxy-3-methylglutaryl coenzyme A reductase
Q2G1D8	0.0186804	0.548902	pflB	Formate acetyltransferase	cytosol
Q2FVF9	0.0404736	0.527101	SAOUHSC_02755	Uncharacterized protein
P72360	0.00173215	0.525888	scdA	Iron-sulfur cluster repair protein ScdA (Cell wall-related protein ScdA)	cytoplasm
Q2FZI7	0.00233804	0.518416	purN	Phosphoribosylglycinamide formyltransferase	cytoplasm
Q2FXU0	0.0338299	0.479634	apt	Adenine phosphoribosyltransferase	cytoplasm
Q2FVG8	0.00197438	0.479037	SAOUHSC_02744	Amino acid ABC transporter, ATP-binding protein, putative	membrane
Q2FZQ5	0.00969738	0.47007	SAOUHSC_00945	Magnesium transporter MgtE	integral component of membrane
Q9RFJ6	0.0255444	0.466403	rot	HTH-type transcriptional regulator rot (Repressor of toxins)
Q2G2J2	0.014154	0.455367	ssaA2	Staphylococcal secretory antigen ssaA2	extracellular region
Q2FYP0	0.00522523	0.450099	asd	Aspartate-semialdehyde dehydrogenase
Q2FZ30	0.00111658	0.448417	xerC	Tyrosine recombinase XerC	cytoplasm
Q2FYY8	0.0196588	0.441101	SAOUHSC_01284	Uncharacterized protein
Q2FW06	0.0471233	0.418209	rplC	50S ribosomal protein L3	cytosolic large ribosomal subunit
Q2FWL0	0.00125021	0.404762	SAOUHSC_02279	TsaD domain-containing protein
Q2FVN8	0.0166217	0.398442	SAOUHSC_02664	Transcriptional regulator, putative
Q2FX12	0.0119394	0.397621	ptpA	Low molecular weight protein-tyrosine-phosphatase PtpA	extracellular region
Q2G1D7	0.0320448	0.37981	pflA	Pyruvate formate-lyase-activating enzyme	cytoplasm
Q2G1A5	0.00415563	0.364554	rbsD	D-ribose pyranase	cytosol
Q2FX00	0.0110013	0.3613	gatD	Lipid II isoglutaminyl synthase (glutamine-hydrolyzing) subunit GatD
Q2FXM0	0.0470485	0.348242	SAOUHSC_01815	UPF0173 metal-dependent hydrolase SAOUHSC_01815
Q2FZM6	0.0154755	0.347577	SAOUHSC_00974	Glycosyl transferase, group 1
Q2G2A1	0.035028	0.341814	SAOUHSC_01692	CMP/dCMP-type deaminase domain-containing protein
Q2G2C4	0.00808102	0.336206	tarI'	Ribitol-5-phosphate cytidylyltransferase 2
Q2FY74	0.0210592	0.302251	xerD	Tyrosine recombinase XerD	cytoplasm
Q2FW52	0.0221146	0.260296	SAOUHSC_02465	Uncharacterized hydrolase SAOUHSC_02465	cytosol
Q2FWN2	0.0275591	0.251518	SAOUHSC_02256	Abortive infection protein	integral component of membrane
Q2FZL6	0.00524418	0.139444	menH	Putative 2-succinyl-6-hydroxy-2,4-cyclohexadiene-1-carboxylate synthase

## Sheet: TOL2 vs ancestral
Uniprot ID	p-value	fold change	Gene	Protein names	Cellular component
Q2FVX0	0.00070555	3.01881	SAOUHSC_02553	IU_nuc_hydro domain-containing protein	cytosol
Q2G0J4	0.042073	2.50591	SAOUHSC_00569	Uncharacterized protein	integral component of membrane
Q2G1A8	0.0498588	2.2527	SAOUHSC_00237	Methyltransf_25 domain-containing protein
Q2G2X4	0.0157564	2.14282	tarB	Teichoic acid glycerol-phosphate primase	plasma membrane
gene_2685	0.0101803	2.08825	-	Uncharacterized protein
Q2FVB4	0.00461983	1.98554	ecsA_1	ABC transporter domain-containing protein
Q2FZU3	0.0244068	1.87041	SAOUHSC_00897	GP-PDE domain-containing protein
Q2G067	0.00886386	1.83636	SAOUHSC_00754	Uncharacterized protein
Q2FZB0	0.00640021	1.83062	argF	Ornithine carbamoyltransferase	cytoplasm
Q2FZ88	0.0207044	1.80866	SAOUHSC_01152	Purine nucleoside phosphorylase
Q2G2A2	0.0473745	1.73249	SAOUHSC_01044	UPF0223 protein SAOUHSC_01044
Q2G1D7	0.0205227	1.71165	pflA	Pyruvate formate-lyase-activating enzyme	cytoplasm
Q2G1A9	0.00198476	1.69106	SAOUHSC_00236	6-phospho-beta-glucosidase, putative	cytosol
Q2FVE7	0.00901595	1.65036	cntA	Metal-staphylopine-binding protein CntA	ATP-binding cassette (ABC) transporter complex
Q2G2D1	0.0214119	1.6477	SAOUHSC_01244	YlxR domain-containing protein
Q2G025	0.0110811	1.54549	SAOUHSC_00802	Carboxylesterase, putative
Q2G2T8	0.0204325	1.50298	SAOUHSC_00712	Aldo_ket_red domain-containing protein
Q2G2P7	0.0389182	0.664876	hutH	Histidine ammonia-lyase	cytoplasm
Q2G1A5	0.0401565	0.653082	rbsD	D-ribose pyranase	cytosol
Q2FX00	0.0405482	0.622472	gatD	Lipid II isoglutaminyl synthase (glutamine-hydrolyzing) subunit GatD
Q2FZE9	0.0348585	0.61504	isdA	Iron-regulated surface determinant protein A (Staphylococcal transferrin-binding protein A)	cell wall
Q2G0K5	0.0146592	0.535644	SAOUHSC_00555	Hydrolase, haloacid dehalogenase-like	cytosol
Q2FXW3	0.019475	0.508159	trmR	tRNA 5-hydroxyuridine methyltransferase
Q2FX12	0.027347	0.50663	ptpA	Low molecular weight protein-tyrosine-phosphatase PtpA	extracellular region
Q2G026	0.0122204	0.474589	SAOUHSC_00801	Protein translocase subunit SecG	integral component of membrane
Q2G1R3	0.0369657	0.439223	SAOUHSC_00039	tRNA-dihydrouridine synthase
Q2G0F2	0.00289537	0.428157	SAOUHSC_00617	Uncharacterized protein
Q2FWL0	0.00214574	0.411391	SAOUHSC_02279	TsaD domain-containing protein
Q2G1D5	0.00813676	0.370453	SAOUHSC_00190	GP-PDE domain-containing protein	integral component of membrane
Q2FVT6	0.00800867	0.348519	hutI	Imidazolonepropionase	cytoplasm
Q2FVN8	0.016877	0.333193	SAOUHSC_02664	Transcriptional regulator, putative

## Sheet: TOL5 vs ancestral
Uniprot ID	p-value	fold change	Gene	Protein	Cellular component
Q2FUW9	0.0301918	13.8933	sasF	Surface protein F	cell wall
Q2FZ95	0.0253234	5.57945	ftsL	Cell division protein FtsL	cell division site
Q2FZV8	0.00304753	4.83476	SAOUHSC_00877	Fe-S_biosyn domain-containing protein	cytoplasm
Q2G0A1	0.0123347	4.54047	SAOUHSC_00704	Uncharacterized protein	integral component of membrane
Q2FW50	0.0226078	4.00626	SAOUHSC_02467	Alpha-acetolactate decarboxylase
Q2FXY6	6.33956e-05	3.56859	rpsT	30S ribosomal protein S20	cytosol
O33599	0.000225153	3.51065	lytM	Glycyl-glycine endopeptidase LytM	extracellular region
Q2FZW5	0.0101287	3.47546	SAOUHSC_00870	Teichoic acid D-alanyltransferase	integral component of membrane
Q2G0R6	0.0248307	3.11409	SAOUHSC_00480	Uncharacterized protein
Q2G0G4	0.000962421	3.11381	SAOUHSC_00605	N-acetyltransferase domain-containing protein
Q2FYJ7	0.00342808	3.0524	SAOUHSC_01443	RNase H domain-containing protein
Q2FYN6	0.013568	3.05195	SAOUHSC_01399	Uncharacterized hydrolase SAOUHSC_01399
Q2G2P8	0.00346014	2.95468	nnrD	ADP-dependent (S)-NAD(P)H-hydrate dehydratase
Q2G067	0.00160379	2.72024	SAOUHSC_00754	Uncharacterized protein
Q2G082	0.00610054	2.64771	SAOUHSC_00738	MFS domain-containing protein	integral component of membrane
Q2FY29	0.000299961	2.4367	SAOUHSC_01644	Lactamase_B domain-containing protein
Q2G0Q5	0.0391877	2.42404	SAOUHSC_00491	2-amino-4-hydroxy-6-hydroxymethyldihydropteridine pyrophosphokinase
Q2FZH2	0.0184695	2.42042	SAOUHSC_01032	Cytochrome d ubiquinol oxidase, subunit II, putative	integral component of membrane
Q2G2G7	0.0148761	2.40047	SAOUHSC_01054	UPF0637 protein SAOUHSC_01054
Q2FY42	0.000494384	2.34754	SAOUHSC_01624	Biotin carboxyl carrier protein of acetyl-CoA carboxylase	acetyl-CoA carboxylase complex
Q2FYZ6	0.0316627	2.21721	SAOUHSC_01275	Uncharacterized protein	integral component of membrane
Q2FZX9	0.0169538	2.21279	SAOUHSC_00855	Probable nitronate monooxygenase
gene_2685	0.0446192	2.15062	-	Uncharacterized protein
Q2G2D1	0.0047043	2.14867	SAOUHSC_01244	YlxR domain-containing protein
Q2G1Z0	0.000376091	2.14625	SAOUHSC_00655	DhaK domain-containing protein	cytosol
Q2FVB4	0.00398031	2.13454	ecsA_1	ABC transporter domain-containing protein
Q2FYS7	0.0101437	2.13325	SAOUHSC_01349	Uncharacterized protein SAOUHSC_01349
Q2G044	0.00221119	2.12908	lgt	Phosphatidylglycerol--prolipoprotein diacylglyceryl transferase	integral component of plasma membrane
Q2G1J4	0.0388	2.11757	SAOUHSC_00128	Cap5O protein/UDP-N-acetyl-D-mannosaminuronic acid dehydrogenase
Q2G2U2	0.0273744	2.11142	SAOUHSC_00023	YycI domain-containing protein	integral component of membrane
O08387	0.000797341	2.07267	secY	Protein translocase subunit SecY	cell envelope Sec protein transport complex
Q2FW65	0.0228038	2.05442	SAOUHSC_02442	Uncharacterized protein	integral component of membrane
Q2FXT2	0.0411224	2.0429	SAOUHSC_01752	UPF0735 ACT domain-containing protein SAOUHSC_01752
Q2FVU4	0.0213121	2.03335	SAOUHSC_02597	PTS system component, putative	integral component of plasma membrane
Q2FXU3	0.029275	2.03217	lytH	Probable cell wall amidase LytH	extracellular region
Q2FYL4	0.0257218	1.98231	SAOUHSC_01425	N-acetyltransferase domain-containing protein
Q2G168	0.00405197	1.96242	SAOUHSC_00285	Uncharacterized protein	integral component of membrane
Q2FUW7	0.0181879	1.95366	gtfA	UDP-N-acetylglucosamine--peptide N-acetylglucosaminyltransferase GtfA subunit	cytoplasm
Q2FWN3	0.0233938	1.9486	groS	10 kDa chaperonin (GroES protein)	cytoplasm
Q2FXF9	0.0385214	1.92737	SAOUHSC_01889	Riboflavin biosynthesis protein RibD
Q2FW14	0.0171541	1.91766	rpmC	50S ribosomal protein L29	cytosolic large ribosomal subunit
Q2G116	0.00068168	1.89168	SAOUHSC_00345	Uncharacterized protein
Q2FWF8	0.0190934	1.8676	sceD	Probable transglycosylase SceD	extracellular region
Q2FUX3	0.032502	1.86651	isaB	Immunodominant staphylococcal antigen B	extracellular region
Q2G117	0.0185401	1.85714	SAOUHSC_00344	Uncharacterized protein	integral component of membrane
Q2FVZ7	0.0428732	1.85126	SAOUHSC_02523	Uncharacterized protein
Q2FXR7	0.0169762	1.84414	SAOUHSC_01768	Uncharacterized protein
gene_2763	0.0194417	1.84098	-	Uncharacterized protein
Q2G0B5	0.00868719	1.83694	SAOUHSC_00690	Uncharacterized protein
Q2FW39	0.0151911	1.82817	rpsI	30S ribosomal protein S9	cytosolic small ribosomal subunit
gene_2658	0.038807	1.8204	-	Uncharacterized protein
Q2FYT9	0.00948064	1.77748	SAOUHSC_01336	UPF0291 protein SAOUHSC_01336	cytoplasm
Q2G1A9	0.000407082	1.76115	SAOUHSC_00236	6-phospho-beta-glucosidase, putative	cytosol
Q2FW17	0.0122312	1.75763	rplX	50S ribosomal protein L24	cytosolic large ribosomal subunit
Q2FXT7	0.00810328	1.75365	SAOUHSC_01747	Preprotein translocase, YajC subunit	integral component of plasma membrane
Q2FVG1	0.0377857	1.73652	SAOUHSC_02753	Membrane protein, putative	integral component of plasma membrane
Q2FW91	0.00256443	1.73557	SAOUHSC_02409	Arginase	cytoplasm
Q2G0T9	0.0301783	1.72579	SAOUHSC_00438	Alpha amylase family protein, putative	cytoplasm
Q2G1E9	0.0405826	1.71529	SAOUHSC_00176	Maltodextrin-binding protein	ATP-binding cassette (ABC) transporter complex, substrate-binding subunit-containing
Q2FWB5	0.0408657	1.68589	SAOUHSC_02383	EVE domain-containing protein
gene_1008	0.0259875	1.67962	-	Uncharacterized protein
P0A0H0	0.0304281	1.6652	rpsL	30S ribosomal protein S12	ribosome
Q2FX20	0.0430075	1.65494	SAOUHSC_02086	PV83 orf 4-like protein-related protein
Q2G015	0.00931553	1.65252	clfA	Clumping factor A	cell wall
Q2FZK3	0.00751064	1.64955	fmtA	Teichoic acid D-alanine hydrolase	plasma membrane
gene_2413	0.00959986	1.64955	-	Uncharacterized protein
Q2G2S6	0.0228105	1.64845	prsA	Foldase protein PrsA	plasma membrane
Q2FY51	0.000335748	1.64628	SAOUHSC_01614	Dihydrolipoyl dehydrogenase	membrane
Q2G0U0	0.00380503	1.63679	SAOUHSC_00437	Uncharacterized protein	integral component of membrane
Q2G2H1	0.00586445	1.61623	SAOUHSC_02014	Uncharacterized protein
Q2G2W6	0.0328553	1.6161	SAOUHSC_02626	Uncharacterized protein
Q2FZG6	0.0336676	1.61478	def	Peptide deformylase
Q2G1N7	0.0120624	1.60806	sarS	HTH-type transcriptional regulator SarS	cytoplasm
Q2G105	0.0134645	1.60761	SAOUHSC_00356	Uncharacterized protein
Q2FXI8	0.0152596	1.58097	SAOUHSC_01858	tRNA-binding domain-containing protein
Q2G0B7	0.0323982	1.57898	SAOUHSC_00688	Cytokinin riboside 5'-monophosphate phosphoribohydrolase	cytosol
Q2FXY1	0.00357731	1.57227	aroE	Shikimate dehydrogenase (NADP(+))	cytosol
Q2FXA0	0.0019542	1.56912	SAOUHSC_01977	UPF0342 protein SAOUHSC_01977
Q2FWW9	0.00443639	1.56768	SAOUHSC_02152	ABC transporter, ATP-binding protein, putative
Q2G206	0.043039	1.56767	SAOUHSC_02806	Gluconate permease, putative	integral component of plasma membrane
Q2G0L1	0.0214834	1.55845	folE2	GTP cyclohydrolase FolE2
Q2FZE0	0.0203367	1.55746	SAOUHSC_01091	SpoU_sub_bind domain-containing protein
Q2FW15	0.0207535	1.55497	rpsQ	30S ribosomal protein S17	cytosolic small ribosomal subunit
Q2FZT1	0.00817205	1.55465	SAOUHSC_00909	Uncharacterized protein	cytosol
Q2FZF1	0.00731543	1.55336	rpmF	50S ribosomal protein L32	large ribosomal subunit
Q2G0S5	0.0135271	1.55006	spoVG	Putative septation protein SpoVG
gene_157	0.0130779	1.54316	-	Uncharacterized protein
Q2FWJ3	0.0187573	1.54264	rsbW	Serine-protein kinase RsbW
Q2G1U6	0.0139137	1.53006	spx	Global transcriptional regulator Spx	cytosol
Q2FXI7	0.0231953	1.53005	SAOUHSC_01859	UPF0354 protein SAOUHSC_01859
gene_1718	0.037505	1.5267	-	Uncharacterized protein
gene_2722	0.0332721	1.5267	-	Uncharacterized protein
Q2FYK4	0.0144034	1.512	SAOUHSC_01436	UPF0403 protein SAOUHSC_01436
Q2FXP9	0.00779438	1.51178	infC	Translation initiation factor IF-3	cytosol
Q2FZG1	0.000840972	1.51123	SAOUHSC_01069	Uncharacterized protein
Q2G221	0.0437404	1.50665	SAOUHSC_02978	Phage infection protein, putative	integral component of membrane
Q2FZU5	0.00398997	0.665508	SAOUHSC_00895	Glutamate dehydrogenase
Q2FXN3	0.013807	0.658452	SAOUHSC_01802	Citrate synthase
Q2G2L0	0.0200043	0.653437	SAOUHSC_00638	HTH dtxR-type domain-containing protein
Q2FZI9	0.0435229	0.638496	purF	Amidophosphoribosyltransferase (ATase)
Q2G0Q7	0.000815829	0.629946	SAOUHSC_00489	Dihydropteroate synthase	cytosol
Q2FXV6	0.00793049	0.627483	mnmA	tRNA-specific 2-thiouridylase MnmA	cytoplasm
P0A088	0.0230325	0.627048	msrB	Peptide methionine sulfoxide reductase MsrB	cytoplasm
Q2G1S3	0.00211546	0.624988	purA	Adenylosuccinate synthetase	cytoplasm
Q2G0Y6	0.0215929	0.624395	guaA	GMP synthase [glutamine-hydrolyzing]	cytosol
Q2FXI0	0.000428397	0.622063	SAOUHSC_01867	D-alanine aminotransferase
Q2G2F5	0.0125995	0.61939	SAOUHSC_02352	UDP-N-acetylglucosamine 2-epimerase
Q2FZD8	0.0196209	0.618264	pheT	Phenylalanine--tRNA ligase beta subunit	phenylalanine-tRNA ligase complex
Q2G1H0	0.0425267	0.607386	ipdC	Indolepyruvate decarboxylase, putative	cytosol
Q2FYQ2	0.00375002	0.603477	SAOUHSC_01383	Uncharacterized protein
Q2G077	0.0495215	0.592949	SAOUHSC_00743	Ribonucleoside-diphosphate reductase	ribonucleoside-diphosphate reductase complex
Q2G1X1	0.0273006	0.587876	SAOUHSC_01120	Uncharacterized protein
gene_2765	0.0246176	0.58709	-	Uncharacterized protein
O52582	0.0121842	0.57974	cdr	Coenzyme A disulfide reductase
Q2FX90	0.0386693	0.571223	SAOUHSC_01987	Uncharacterized protein	cytoplasm
Q2G069	0.0167496	0.563386	murB	UDP-N-acetylenolpyruvoylglucosamine reductase	cytoplasm
Q2FZL8	0.0140438	0.558877	SAOUHSC_00982	Isochorismate synthase
Q2G111	0.00369862	0.555853	rpsR	30S ribosomal protein S18	cytosolic small ribosomal subunit
Q2FZ29	0.00151968	0.552872	hslV	ATP-dependent protease subunit HslV	HslUV protease complex
Q2FY52	0.0463485	0.545008	SAOUHSC_01613	2-oxoisovalerate dehydrogenase subunit alpha
Q2FZI3	0.0111736	0.541666	SAOUHSC_01021	Uncharacterized protein	plasma membrane
Q2G1D8	0.0196255	0.538314	pflB	Formate acetyltransferase	cytosol
P72360	0.00841435	0.535742	scdA	Iron-sulfur cluster repair protein ScdA (Cell wall-related protein ScdA)	cytoplasm
Q2FZD2	0.00444866	0.526603	trxA	Thioredoxin (Trx)	cytoplasm
Q2FZG8	6.07757e-05	0.510864	rpoY	DNA-directed RNA polymerase subunit epsilon
Q2FZP4	0.0235325	0.500396	prfC	Peptide chain release factor 3	cytosol
Q2FXT5	0.0303886	0.496658	queA	S-adenosylmethionine:tRNA ribosyltransferase-isomerase	cytoplasm
Q2G1A5	0.00498337	0.48861	rbsD	D-ribose pyranase	cytosol
Q2FZ56	0.029323	0.488147	fapR	Transcription factor FapR
Q2G2Q4	0.0225432	0.488136	rbfA	Ribosome-binding factor A	cytosol
Q2FWL0	0.00902837	0.483377	SAOUHSC_02279	TsaD domain-containing protein
Q2FZ65	0.0428229	0.483347	SAOUHSC_01186	PPM-type phosphatase domain-containing protein
Q2FZ45	0.0186829	0.477758	rpsP	30S ribosomal protein S16	small ribosomal subunit
Q2FYK3	0.039067	0.466809	cvfC	Conserved virulence factor C
Q2FZ66	0.00798434	0.459081	rlmN	Probable dual-specificity RNA methyltransferase RlmN	cytoplasm
Q2G282	0.034349	0.457466	perR	Peroxide-responsive repressor PerR	cytoplasm
Q2FWD0	0.0087338	0.44563	rpoE	Probable DNA-directed RNA polymerase subunit delta
Q2FZ03	0.014238	0.437266	SAOUHSC_01268	Thiamine_BP domain-containing protein
Q2FXY0	0.0249659	0.431672	SAOUHSC_01700	CP-type G domain-containing protein
Q2G0L3	0.0303645	0.430111	SAOUHSC_00547	Glycos_transf_1 domain-containing protein
Q2FZY5	0.00402197	0.424986	SAOUHSC_00849	Probable cysteine desulfurase
Q2G146	0.0305211	0.42474	SAOUHSC_00309	3Beta_HSD domain-containing protein
Q2FVQ3	0.0428102	0.421515	SAOUHSC_02649	Uncharacterized protein	plasma membrane
Q2FXM7	0.0217673	0.419101	accA	Acetyl-coenzyme A carboxylase carboxyl transferase subunit alpha	acetyl-CoA carboxylase complex
Q2G0I4	0.0489371	0.416072	merA	Pyridine nucleotide-disulfide oxidoreductase family protein	cytoplasm
Q2G1B9	0.0249793	0.415754	tarJ	Ribulose-5-phosphate reductase 1
Q2FY37	0.0117042	0.409849	lipM	Octanoyltransferase LipM
Q2FZM1	0.0077537	0.409326	SAOUHSC_00979	N-acetyltransferase domain-containing protein
Q2FW06	0.0427396	0.409186	rplC	50S ribosomal protein L3	cytosolic large ribosomal subunit
Q2FZ53	0.0211199	0.407438	SAOUHSC_01199	3-oxoacyl-[acyl-carrier-protein] reductase
Q2G2D3	0.0195031	0.406998	rimP	Ribosome maturation factor RimP	cytosol
Q2G242	0.0271903	0.401098	SAOUHSC_00508	TRAM domain-containing protein	integral component of membrane
Q2FVF9	0.00872176	0.400156	SAOUHSC_02755	Uncharacterized protein
Q2FY61	0.00661744	0.393389	SAOUHSC_01604	VOC domain-containing protein
Q2G2J7	0.0459615	0.39228	SAOUHSC_01414	Uncharacterized protein
Q2FZ73	0.0386898	0.389665	carA	Carbamoyl-phosphate synthase small chain	carbamoyl-phosphate synthase complex
Q2FXT9	0.0162012	0.389481	SAOUHSC_01744	Single-stranded-DNA-specific exonuclease RecJ
Q2G037	0.0300053	0.387988	whiA	Probable cell division protein WhiA
Q2G0Q6	0.0264292	0.384407	SAOUHSC_00490	7,8-dihydroneopterin aldolase	cytoplasm
Q2G1B8	0.0228408	0.3825	tarL	Teichoic acid ribitol-phosphate polymerase TarL	plasma membrane
Q2FW52	0.0371466	0.380183	SAOUHSC_02465	Uncharacterized hydrolase SAOUHSC_02465 (EC 3.-.-.-)	cytosol
Q2FZI7	0.000173004	0.359496	purN	Phosphoribosylglycinamide formyltransferase	cytoplasm
Q2FYG6	0.0413964	0.356791	SAOUHSC_01486	Heptaprenyl diphosphate syntase component II, putative
Q2G084	0.0242673	0.350326	SAOUHSC_00736	Putative lipid kinase SAOUHSC_00736
Q2FZM6	0.0478156	0.344643	SAOUHSC_00974	Glycosyl transferase, group 1
Q2G126	0.00268037	0.341544	SAOUHSC_00330	Uncharacterized protein
Q2G0G3	0.00827418	0.316862	SAOUHSC_00606	HD domain-containing protein
Q2FZW2	0.0168709	0.311153	SAOUHSC_00873	NifU domain-containing protein
Q2G261	0.0424423	0.310144	sodM	Superoxide dismutase [Mn/Fe] 2
Q2FV77	4.06312e-05	0.306882	SAOUHSC_02859	3-hydroxy-3-methylglutaryl coenzyme A reductase
Q2G0B9	0.0233319	0.3061	SAOUHSC_00686	Uncharacterized protein
Q2G1N9	0.00631813	0.299497	SAOUHSC_00067	L-lactate permease	integral component of plasma membrane
Q2G2A1	0.0281261	0.299491	SAOUHSC_01692	CMP/dCMP-type deaminase domain-containing protein
Q2FXU0	0.0124355	0.291688	apt	Adenine phosphoribosyltransferase	cytoplasm
Q2G1X6	0.0311324	0.29136	queC	7-cyano-7-deazaguanine synthase
Q2FZ71	0.0447652	0.290784	pyrF	Orotidine 5'-phosphate decarboxylase	cytosol
Q2G0G1	0.0126076	0.290633	adh	Alcohol dehydrogenase
Q2G0V7	0.00115672	0.279622	SAOUHSC_00417	Hydrolase_4 domain-containing protein
Q2FX12	0.030541	0.276089	ptpA	Low molecular weight protein-tyrosine-phosphatase PtpA	extracellular region
Q2FXQ8	0.0179933	0.268892	engB	Probable GTP-binding protein EngB	cytosol
gene_2758	0.0278561	0.264099	-	Uncharacterized protein
Q2G147	0.037097	0.260155	SAOUHSC_00308	Lipoate--protein ligase	cytoplasm
Q2FVH3	0.000766993	0.255928	SAOUHSC_02739	2-dehydropantoate 2-reductase	cytoplasm
Q2FXN6	0.0138154	0.240361	SAOUHSC_01800	Two-component response regulator, putative	cytosol
Q2G0L7	0.00249657	0.240321	azo1	FMN-dependent NADPH-azoreductase	cytosol
Q2G058	0.0271592	0.239057	SAOUHSC_00764	Uncharacterized protein
Q2FXG2	0.00135091	0.207669	ribH	6,7-dimethyl-8-ribityllumazine synthase	cytosol
Q2FY48	0.0270872	0.184961	SAOUHSC_01618	Geranyltranstransferase, putative
Q2G2C4	0.000460905	0.162935	tarI'	Ribitol-5-phosphate cytidylyltransferase 2
Q2FX00	0.00151012	0.142656	gatD	Lipid II isoglutaminyl synthase (glutamine-hydrolyzing) subunit GatD
Q2FZ30	0.002076	0.134465	xerC	Tyrosine recombinase XerC	cytoplasm
Q2FYY8	0.00425803	0.134381	SAOUHSC_01284	Uncharacterized protein

## Sheet: TOL6 vs ancestral
Uniprot ID	p-value	fold change	Gene	Protein	Cellular component
Q2FVM1	0.000181708	9.45542	SAOUHSC_02681	Nitrate reductase	membrane
Q2FW49	0.00441175	7.9744	SAOUHSC_02468	Acetolactate synthase, putative	acetolactate synthase complex
Q2FVL8	0.0200657	6.9889	SAOUHSC_02684	Assimilatory nitrite reductase [NAD(P)H], large subunit, putative
Q2FW29	0.000635849	6.82485	rpmJ	50S ribosomal protein L36	ribosome
Q2FW50	0.0324556	6.70784	SAOUHSC_02467	Alpha-acetolactate decarboxylase
Q2G0G4	2.05099e-05	6.10801	SAOUHSC_00605	N-acetyltransferase domain-containing protein
Q2FZV8	0.00302119	6.10352	SAOUHSC_00877	Fe-S_biosyn domain-containing protein	cytoplasm
Q2FXH7	0.0181881	5.76199	SAOUHSC_01870	Pseudouridine synthase
Q2FXY6	0.00406059	4.77322	rpsT	30S ribosomal protein S20	cytosol
Q2FZM8	0.00681004	4.15606	SAOUHSC_00972	Uncharacterized protein
Q2FWB0	0.000346139	4.13901	SAOUHSC_02388	HTH arsR-type domain-containing protein
Q2FW17	0.000524314	4.03244	rplX	50S ribosomal protein L24	cytosolic large ribosomal subunit
Q2G0J4	0.0105783	3.84573	SAOUHSC_00569	Uncharacterized protein	integral component of membrane
Q2FY29	0.0125876	3.6651	SAOUHSC_01644	Lactamase_B domain-containing protein
Q2G0T9	0.000279325	3.61301	SAOUHSC_00438	Alpha amylase family protein, putative	cytoplasm
Q2FUQ9	0.000370552	3.57795	SAOUHSC_03045	Cold shock protein CspA	cytosol
Q2FYZ6	0.00644933	3.51831	SAOUHSC_01275	Uncharacterized protein	integral component of membrane
Q2G2P8	0.00311956	3.45571	nnrD	ADP-dependent (S)-NAD(P)H-hydrate dehydratase
Q2FZH9	0.00627303	3.35249	SAOUHSC_01025	Uncharacterized protein	integral component of membrane
P0A0H0	0.0019547	3.27236	rpsL	30S ribosomal protein S12	ribosome
Q2FZE0	0.000901206	3.2067	SAOUHSC_01091	SpoU_sub_bind domain-containing protein
Q2G2W5	0.0256824	3.17155	SAOUHSC_02630	Biotin_lipoyl_2 domain-containing protein	integral component of membrane
Q2G117	0.0114744	3.16411	SAOUHSC_00344	Uncharacterized protein	integral component of membrane
Q2FVT0	0.0141411	3.10927	rpiA	Ribose-5-phosphate isomerase A	cytosol
Q2FWG4	0.00333002	3.04139	yidC	Membrane protein insertase YidC	integral component of plasma membrane
Q2FUY2	5.23598e-06	3.02158	clfB	Clumping factor B	cell wall
Q2FXT7	0.0211297	3.01625	SAOUHSC_01747	Preprotein translocase, YajC subunit	integral component of plasma membrane
Q2FW39	0.00131418	3.00089	rpsI	30S ribosomal protein S9	cytosolic small ribosomal subunit
Q2FXZ7	5.63516e-06	2.96305	rpsU	30S ribosomal protein S21	ribosome
Q2FXQ1	0.0133964	2.95534	rplT	50S ribosomal protein L20	cytosolic large ribosomal subunit
Q2G0J2	0.00353611	2.95124	SAOUHSC_00572	ThrE domain-containing protein	integral component of membrane
Q2FXU3	0.00328899	2.937	lytH	Probable cell wall amidase LytH	extracellular region
gene_2704	0.00504111	2.90968	-	Uncharacterized protein
Q2G218	0.000188385	2.84867	ldh1	L-lactate dehydrogenase 1	cytoplasm
gene_2413	0.0047447	2.79947	-	Uncharacterized protein
Q2G1U0	0.00666062	2.724	gmk	Guanylate kinase	cytosol
Q2G2M3	0.00488425	2.70636	SAOUHSC_00513	Putative TrmH family tRNA/rRNA methyltransferase	cytosol
Q2FVB4	0.00695384	2.62776	ecsA_1	ABC transporter domain-containing protein
gene_2768	0.00438324	2.58435	-	Uncharacterized protein
Q2FY76	0.00629944	2.53939	scpA	Segregation and condensation protein A	cytoplasm
gene_1008	0.0438834	2.50919	-	Uncharacterized protein
P0A0F4	0.00212439	2.495	rplK	50S ribosomal protein L11	cytosolic large ribosomal subunit
Q2G0R3	0.000746821	2.49384	SAOUHSC_00483	S1 RNA binding domain protein
Q2G0B5	0.0101602	2.47957	SAOUHSC_00690	Uncharacterized protein
Q2FXP9	0.0031123	2.46896	infC	Translation initiation factor IF-3	cytosol
Q2G0T4	0.00609741	2.4647	SAOUHSC_00444	Nucleoid-associated protein SAOUHSC_00444	bacterial nucleoid
Q2FXP0	0.00782373	2.46105	SAOUHSC_01796	DNA-(apurinic or apyrimidinic site) lyase MutM
Q2FW75	0.00267085	2.45032	SAOUHSC_02430	ABC transporter periplasmic binding protein, putative	outer membrane-bounded periplasmic space
Q2FZF5	0.0474114	2.42054	coaD	Phosphopantetheine adenylyltransferase	cytoplasm
Q2FZF1	0.000117942	2.39541	rpmF	50S ribosomal protein L32	large ribosomal subunit
Q2G0I6	0.00246378	2.38999	SAOUHSC_00579	Phosphomevalonate kinase
Q2FZK0	0.00794571	2.38334	qoxB	Probable quinol oxidase subunit 1	integral component of membrane
Q2FW14	0.018322	2.37933	rpmC	50S ribosomal protein L29	cytosolic large ribosomal subunit
Q2FXA7	0.0203727	2.37079	SAOUHSC_01958	Uncharacterized protein
Q2G0G1	0.000898451	2.36678	adh	Alcohol dehydrogenase
Q2G2D1	0.0206936	2.36061	SAOUHSC_01244	YlxR domain-containing protein
Q2FX08	0.0175859	2.3584	SAOUHSC_02099	Sensor protein VraS	integral component of membrane
Q2G0N9	0.029284	2.35345	rplJ	50S ribosomal protein L10	cytosolic large ribosomal subunit
Q2FYH2	0.0148996	2.35083	SAOUHSC_01480	TPR_REGION domain-containing protein
Q2G2M5	0.0222843	2.32904	SAOUHSC_00514	Uncharacterized protein
Q2FUX3	0.0124341	2.30854	isaB	Immunodominant staphylococcal antigen B	extracellular region
Q2FZG6	0.00293902	2.29569	def	Peptide deformylase
Q2FWB8	0.00567619	2.28211	deoD	Purine nucleoside phosphorylase DeoD-type
Q2G239	0.0061825	2.26237	SAOUHSC_00708	EIIA (EIII) (Mannitol-specific phosphotransferase enzyme IIA component)	integral component of membrane
O08387	0.00115607	2.25985	secY	Protein translocase subunit SecY	cell envelope Sec protein transport complex
Q2FZW4	0.0381291	2.25596	dltC	D-alanyl carrier protein	cytoplasm
Q2FWC7	0.0125547	2.23943	coaW	Type II pantothenate kinase	cytosol
Q2FZK3	0.0287529	2.20547	fmtA	Teichoic acid D-alanine hydrolase	plasma membrane
Q2FWC4	0.0249403	2.19727	SAOUHSC_02374	Peptidase M20 domain-containing protein 2	cytoplasm
Q2G0U7	0.00105141	2.18287	SAOUHSC_00429	MutT/nudix family protein, putative
Q2FW07	0.0315086	2.17114	rplD	50S ribosomal protein L4	ribosome
Q2G1J2	0.0208976	2.16619	isdI	Heme oxygenase (staphylobilin-producing) 2	cytoplasm
Q2FXI8	0.00137622	2.15802	SAOUHSC_01858	tRNA-binding domain-containing protein
Q2G0U0	0.0360611	2.14967	SAOUHSC_00437	Uncharacterized protein	integral component of membrane
Q2FYT7	0.0362281	2.12962	SAOUHSC_01338	UPF0154 protein SAOUHSC_01338	integral component of membrane
Q2FV54	0.00429681	2.12859	oatA	O-acetyltransferase OatA	integral component of membrane
Q2G298	0.00598107	2.12366	rsfS	Ribosomal silencing factor RsfS	cytoplasm
Q2G2U0	0.00744045	2.08431	SAOUHSC_00710	N-acetylglucosamine-6-phosphate deacetylase
Q2FWC6	0.0105735	2.08165	SAOUHSC_02372	Uncharacterized protein
Q2G257	0.00327138	2.07049	SAOUHSC_01477	Uncharacterized protein	integral component of membrane
Q2G2G7	0.0318702	2.06407	SAOUHSC_01054	UPF0637 protein SAOUHSC_01054
Q2FVI0	0.0391705	2.06371	SAOUHSC_02731	Na_H_Exchanger domain-containing protein	integral component of membrane
Q2FYG4	0.00434853	2.05347	SAOUHSC_01488	Uncharacterized protein
Q2FY51	4.93877e-05	2.04999	SAOUHSC_01614	Dihydrolipoyl dehydrogenase	membrane
Q2FX20	0.0134143	2.04982	SAOUHSC_02086	PV83 orf 4-like protein-related protein
Q2FZX4	0.00598393	2.0471	lipA	Lipoyl synthase	cytoplasm
P0A0G2	0.00404934	2.04073	rpmD	50S ribosomal protein L30	cytosolic large ribosomal subunit
Q2G1S4	0.0432686	2.01945	SAOUHSC_00018	Replicative DNA helicase	cytosol
Q2G2N2	0.0352305	2.006	SAOUHSC_01358	Uncharacterized protein	integral component of membrane
Q2FYU8	0.0364169	1.97414	SAOUHSC_01326	AA_permease domain-containing protein	integral component of membrane
Q2FW16	0.000982807	1.95924	rplN	50S ribosomal protein L14	cytosolic large ribosomal subunit
Q2G0F2	0.00234414	1.95149	SAOUHSC_00617	Uncharacterized protein
Q2FZQ7	0.00678616	1.95106	trpS	Tryptophan--tRNA ligase	cytosol
Q2FYR2	0.00222722	1.94746	femA	Aminoacyltransferase FemA	cytoplasm
Q2G0G2	0.000321477	1.94687	SAOUHSC_00607	Uncharacterized protein
Q2FWN3	0.0181334	1.93908	groS	10 kDa chaperonin (GroES protein)	cytoplasm
Q2G2S6	0.0105306	1.93857	prsA	Foldase protein PrsA	plasma membrane
Q2FWF8	0.0377223	1.92714	sceD	Probable transglycosylase SceD	extracellular region
Q2FUQ4	0.00398472	1.913	rsmG	Ribosomal RNA small subunit methyltransferase G	cytosol
Q2FXR7	0.0397857	1.91251	SAOUHSC_01768	Uncharacterized protein
Q2FYT9	0.0203755	1.89878	SAOUHSC_01336	UPF0291 protein SAOUHSC_01336	cytoplasm
Q2FYS7	0.0138686	1.88338	SAOUHSC_01349	Uncharacterized protein SAOUHSC_01349
gene_1718	0.00886398	1.8781	-	Uncharacterized protein
Q2FZ51	0.0123218	1.865	acpP	Acyl carrier protein (ACP)	cytosol
Q2FZC5	0.0215438	1.8612	SAOUHSC_01107	dITP/XTP pyrophosphatase	cytoplasm
Q2FZ42	0.000945861	1.85395	rplS	50S ribosomal protein L19	cytosolic large ribosomal subunit
Q2FZW3	0.00897	1.84891	dltD	Protein DltD	integral component of membrane
Q2FW31	0.0154777	1.84885	rpsK	30S ribosomal protein S11	cytosolic small ribosomal subunit
Q2FZG5	0.00260414	1.84155	SAOUHSC_01039	Uncharacterized protein
Q2FY00	0.000651153	1.83019	SAOUHSC_01675	Uncharacterized protein
Q2G1D8	0.00329713	1.81929	pflB	Formate acetyltransferase	cytosol
Q2FZ55	0.000597739	1.81527	plsX	Phosphate acyltransferase	cytoplasm
Q2G2C9	0.0267986	1.8108	SAOUHSC_01245	Ribosomal_L7Ae domain-containing protein	cytosolic large ribosomal subunit
Q2G088	0.0327276	1.80132	SAOUHSC_00732	Amino acid ABC transporter, permease protein, putative	ATP-binding cassette (ABC) transporter complex
Q2FZP0	0.0414687	1.80003	SAOUHSC_00960	5_nucleotid_C domain-containing protein	outer membrane-bounded periplasmic space
Q2FWE7	0.00334634	1.79909	atpH	ATP synthase subunit delta	plasma membrane
Q2FYZ5	0.00372094	1.78282	glpK	Glycerol kinase	cytosol
Q2FZ21	0.00611499	1.78173	frr	Ribosome-recycling factor (RRF)	cytoplasm
Q2G1N7	0.0185718	1.7796	sarS	HTH-type transcriptional regulator SarS	cytoplasm
Q2FWX6	0.0118923	1.7791	SAOUHSC_02145	Uncharacterized protein	integral component of membrane
Q2G1W4	0.000591617	1.76467	metK	S-adenosylmethionine synthase	cytosol
Q2FWI1	0.000779783	1.7578	kdpC	Potassium-transporting ATPase KdpC subunit	integral component of plasma membrane
Q2G1E9	0.0481153	1.7576	SAOUHSC_00176	Maltodextrin-binding protein	ATP-binding cassette (ABC) transporter complex, substrate-binding subunit-containing
Q2FXW7	5.4439e-05	1.74739	greA	Transcription elongation factor GreA
Q2G2L7	0.0125545	1.74382	SAOUHSC_02811	RelA_SpoT domain-containing protein
Q2FXK7	0.000124251	1.73979	SAOUHSC_01828	GAF domain protein	cytosol
Q2FZ08	0.011196	1.73654	rny	Ribonuclease Y	integral component of membrane
Q2FWZ8	0.000100181	1.72329	ftnA	Bacterial non-heme ferritin	cytoplasm
gene_2721	0.000922008	1.72043	-	Uncharacterized protein
Q2FYK7	0.0328992	1.72005	SAOUHSC_01433	Uncharacterized protein
Q2FY21	0.00242736	1.71455	SAOUHSC_01652	Penicillin-binding protein 3	integral component of plasma membrane
Q2FWJ3	0.031437	1.70752	rsbW	Serine-protein kinase RsbW
Q2FVR5	0.0446702	1.69373	SAOUHSC_02637	HTH marR-type domain-containing protein
Q2FZ49	0.000842039	1.69142	smc	Chromosome partition protein Smc	chromosome
Q2G071	0.0432886	1.67112	SAOUHSC_00749	Fe/B12 periplasmic-binding domain-containing protein	outer membrane-bounded periplasmic space
Q2FZY6	0.00346281	1.66669	SAOUHSC_00848	Uncharacterized protein
Q2FXA0	0.0181423	1.66356	SAOUHSC_01977	UPF0342 protein SAOUHSC_01977
Q2FWW9	0.0242095	1.65138	SAOUHSC_02152	ABC transporter, ATP-binding protein, putative
Q2G1U6	0.0170202	1.65071	spx	Global transcriptional regulator Spx	cytosol
Q2FYG7	0.00482183	1.64624	ndk	Nucleoside diphosphate kinase	cytoplasm
Q2FYU1	0.0333146	1.63866	lexA	LexA repressor
Q2FUQ3	0.0155726	1.63695	mnmG	tRNA uridine 5-carboxymethylaminomethyl modification enzyme MnmG	cytosol
Q2G2S8	0.010167	1.62441	SAOUHSC_01974	AAA_27 domain-containing protein	integral component of membrane
Q2FXQ6	0.004717	1.61699	tig	Trigger factor	cytoplasm
Q2FWH5	0.000937782	1.6153	cshA	DEAD-box ATP-dependent RNA helicase CshA	cytosol
Q2FXW6	0.00825646	1.61397	udk	Uridine kinase	cytoplasm
Q2FVD5	0.00394524	1.60655	SAOUHSC_02778	Uncharacterized oxidoreductase SAOUHSC_02778
Q2FXZ1	0.0137714	1.60617	grpE	Protein GrpE	cytoplasm
Q2FWJ5	0.00422095	1.60617	SAOUHSC_02297	S1 RNA binding domain protein
Q2FW30	0.0217413	1.59691	rpsM	30S ribosomal protein S13	cytosol
Q2FZG4	0.00167833	1.59224	pdhA	Pyruvate dehydrogenase E1 component subunit alpha
Q2FWX8	0.0180148	1.58956	SAOUHSC_02143	Uncharacterized protein SAOUHSC_02143	cytosol
Q2G280	0.016826	1.58133	SAOUHSC_01999	NADH-dependent peroxiredoxin	cytoplasm
Q2FYF5	0.000693364	1.57488	SAOUHSC_01496	Cytidine monophosphate kinase	cytosol
P0A0J0	0.017409	1.55733	sigA	RNA polymerase sigma factor SigA	cytoplasm
Q2FXV0	0.025955	1.5567	SAOUHSC_01732	Uncharacterized protein	cytosol
Q2FW62	0.000127726	1.54887	SAOUHSC_02445	Zinc-type alcohol dehydrogenase-like protein
Q2FXM6	0.0137038	1.54439	accD	Acetyl-coenzyme A carboxylase carboxyl transferase subunit beta	acetyl-CoA carboxylase complex
Q2G0B1	0.0351257	1.54194	mgrA	HTH-type transcriptional regulator MgrA	cytoplasm
Q2FXQ7	0.010406	1.53199	clpX	ATP-dependent Clp protease ATP-binding subunit ClpX
Q2FVB2	0.00164979	1.52615	fbp	Fructose-1,6-bisphosphatase class 3
Q2FW81	0.0115407	1.51504	SAOUHSC_02423	Probable uridylyltransferase SAOUHSC_02423
Q2FWA0	0.000216422	1.51497	glmS	Glutamine--fructose-6-phosphate aminotransferase	cytosol
Q2G1B7	0.0207019	1.5147	SAOUHSC_00228	Uncharacterized protein
Q2G0Q9	0.0451805	1.51236	hslO	33 kDa chaperonin (Heat shock protein 33 homolog)	cytoplasm
Q2FVW9	0.0273878	1.50744	SAOUHSC_02554	Fe/B12 periplasmic-binding domain-containing protein	outer membrane-bounded periplasmic space
gene_1926	0.0474855	1.50701	-	Uncharacterized protein
Q2G0L1	0.0440897	1.50633	folE2	GTP cyclohydrolase FolE2
Q2FYP2	0.00110417	1.50373	SAOUHSC_01392	ABC transporter, ATP-binding protein, putative
gene_2766	0.00957616	0.663397	-	Uncharacterized protein
Q2FZC6	0.012381	0.663303	murI	Glutamate racemase
Q2FY08	0.0410493	0.661287	glyQS	Glycine--tRNA ligase	cytoplasm
Q2FXP2	0.0471409	0.658397	SAOUHSC_01794	Glyceraldehyde-3-phosphate dehydrogenase
Q2FVL2	0.0442992	0.65259	SAOUHSC_02699	Uncharacterized protein	plasma membrane
Q2G2S7	0.0402838	0.646019	SAOUHSC_01975	Metallophos domain-containing protein
Q2FWE6	0.0313633	0.643996	upp	Uracil phosphoribosyltransferase	cytoplasm
Q2G046	0.00353614	0.638407	uvrA	UvrABC system protein A	cytoplasm
Q2G0E0	0.00789297	0.630021	graR	Response regulator protein GraR	cytosol
Q2FWG0	0.03356	0.627013	tenA	Aminopyrimidine aminohydrolase	cytosol
Q2FWE5	0.0148352	0.626928	glyA	Serine hydroxymethyltransferase	cytoplasm
Q2G204	0.00874225	0.622277	SAOUHSC_00942	GTP pyrophosphokinase, putative
Q2G0D6	0.0334469	0.621556	SAOUHSC_00669	Uncharacterized protein
P0A0B7	0.0314182	0.620215	ahpC	Alkyl hydroperoxide reductase C	cytosol
Q2G0Z8	0.0444821	0.618215	SAOUHSC_00363	Uncharacterized protein
Q2FXA4	0.00943577	0.617298	cpfC	Coproporphyrin III ferrochelatase	cytoplasm
Q2G2D7	0.0390853	0.614917	SAOUHSC_02447	PKS_ER domain-containing protein
Q2FX14	0.0134615	0.607223	SAOUHSC_02092	Aminopeptidase PepS, putative
Q2FZ54	0.00936895	0.604975	SAOUHSC_01198	Malonyl CoA-acyl carrier protein transacylase	cytosol
Q2G0Y6	0.0116161	0.601935	guaA	GMP synthase	cytosol
Q2FYN4	0.0101527	0.600242	lysA	Diaminopimelate decarboxylase
Q2FZF9	0.00491279	0.587068	SAOUHSC_01071	Glycerophosphoryl diester phosphodiesterase, putative	integral component of membrane
Q2FZ74	0.000377397	0.583035	pyrC	Dihydroorotase (DHOase)
Q2FXW5	0.0122084	0.579232	SAOUHSC_01716	Peptidase_U32_C domain-containing protein
Q2FZ94	0.00705593	0.578989	SAOUHSC_01145	Penicillin-binding protein 1	integral component of plasma membrane
Q2G235	0.0249521	0.577968	SAOUHSC_02133	Nicotinate phosphoribosyltransferase	cytosol
Q2FY35	0.000556802	0.576081	gcvPB	Probable glycine dehydrogenase (decarboxylating) subunit 2	cytosol
P72360	0.027578	0.575563	scdA	Iron-sulfur cluster repair protein ScdA (Cell wall-related protein ScdA)	cytoplasm
Q2G258	0.0269997	0.575297	birA	Bifunctional ligase/repressor BirA (Biotin--[acetyl-CoA-carboxylase] ligase)	cytoplasm
Q2FWM9	0.00182617	0.574542	SAOUHSC_02259	CN hydrolase domain-containing protein
Q2FZJ5	0.0180643	0.571061	purE	N5-carboxyaminoimidazole ribonucleotide mutase
P0A088	0.00552684	0.570556	msrB	Peptide methionine sulfoxide reductase MsrB	cytoplasm
Q2FYR1	0.00045406	0.569814	femB	Aminoacyltransferase FemB	cytoplasm
Q2G035	0.0278277	0.56867	SAOUHSC_00792	Epimerase family protein SAOUHSC_00792
Q2FZV6	0.0111757	0.568395	ampA	Probable cytosol aminopeptidase	cytoplasm
Q2G112	0.00887806	0.564969	SAOUHSC_00349	Single-stranded DNA-binding protein	nucleoid
Q2FXG3	0.00140747	0.560981	SAOUHSC_01884	Proline dehydrogenase	integral component of membrane
Q2G111	0.00556777	0.558199	rpsR	30S ribosomal protein S18	cytosolic small ribosomal subunit
Q2FZ06	0.0281642	0.555834	SAOUHSC_01265	Uncharacterized protein
Q2G1Z5	0.000278519	0.554465	SAOUHSC_01239	Zinc metalloprotease	integral component of membrane
Q2FZH6	0.0406388	0.552327	SAOUHSC_01028	Histidine-containing protein	cytoplasm
Q2G0F8	0.00372779	0.547517	argS	Arginine--tRNA ligase	cytoplasm
Q2G2U5	0.0117351	0.546059	SAOUHSC_00024	Lactamase_B domain-containing protein
Q2FVV9	0.0178754	0.54147	SAOUHSC_02582	Putative formate dehydrogenase SAOUHSC_02582	formate dehydrogenase complex
Q2FY33	0.0407553	0.52884	gcvT	Aminomethyltransferase	cytosol
Q2G0L0	0.0437365	0.524935	SAOUHSC_00550	Uncharacterized protein
P60430	0.00250564	0.523937	rplB	50S ribosomal protein L2	cytosolic large ribosomal subunit
Q2FZ67	0.0371546	0.523917	SAOUHSC_01184	16S rRNA m5C967 methyltransferase	cytosol
Q2FZU5	0.0118722	0.523484	SAOUHSC_00895	Glutamate dehydrogenase
Q2FV28	0.0309497	0.522712	queH	Epoxyqueuosine reductase QueH
Q2G1S3	0.00113159	0.518832	purA	Adenylosuccinate synthetase	cytoplasm
Q2G1W0	0.0131537	0.516696	SAOUHSC_02574	6-phosphogluconate dehydrogenase, decarboxylating
Q2G0G3	0.024186	0.513965	SAOUHSC_00606	HD domain-containing protein
Q2G1F2	0.00325209	0.511994	azoR	FMN-dependent NADH:quinone oxidoreductase
Q2FXL6	0.0141054	0.511636	SAOUHSC_01819	Putative universal stress protein SAOUHSC_01819	cytoplasm
Q2FZY5	0.0407239	0.509508	SAOUHSC_00849	Probable cysteine desulfurase
Q2FYP3	0.0161804	0.509246	cvfB	Conserved virulence factor B
Q2FZD2	0.00327935	0.507997	trxA	Thioredoxin (Trx)	cytoplasm
Q2FZI3	0.0118119	0.506603	SAOUHSC_01021	Uncharacterized protein	plasma membrane
Q2G2F2	0.0291099	0.504326	SAOUHSC_01966	Uncharacterized protein	integral component of membrane
Q2FVC2	0.048623	0.503453	SAOUHSC_02791	Pyrophosphohydrolase, putative
Q2FZM1	0.0152992	0.497198	SAOUHSC_00979	N-acetyltransferase domain-containing protein
Q2FX90	0.020225	0.496013	SAOUHSC_01987	Uncharacterized protein	cytoplasm
Q2FUZ8	0.00123895	0.491516	SAOUHSC_02947	Sulfite reductase (NADPH) flavoprotein alpha-component, putative	cytosol
gene_1727	0.0494918	0.490857	-	Uncharacterized protein
Q9F0R1	0.0088147	0.49047	sarR	HTH-type transcriptional regulator SarR	cytoplasm
Q2FYG2	0.0200368	0.488499	SAOUHSC_01490	DNA-binding protein HU, putative	cytosol
Q2FXJ0	0.00112105	0.481632	murC	UDP-N-acetylmuramate--L-alanine ligase	cytoplasm
gene_1106	0.00400953	0.481039	-	Uncharacterized protein
Q2G0R1	0.00543447	0.481038	SAOUHSC_00485	Hypoxanthine phosphoribosyltransferase	cytoplasm
Q2FZT6	0.0229547	0.478485	addB	ATP-dependent helicase/deoxyribonuclease subunit B	cytosol
Q2FZ92	0.00250106	0.476152	murD	UDP-N-acetylmuramoylalanine--D-glutamate ligase	cytoplasm
Q2G0K8	0.0225496	0.474399	nagB	Glucosamine-6-phosphate deaminase	cytoplasm
Q2FZG8	3.97087e-06	0.470666	rpoY	DNA-directed RNA polymerase subunit epsilon
Q2FUR8	0.00550474	0.468819	SAOUHSC_03034	Uncharacterized protein
Q2FV52	0.00146273	0.464422	isaA	Probable transglycosylase IsaA	extracellular region
Q2G2L0	0.00274269	0.463717	SAOUHSC_00638	HTH dtxR-type domain-containing protein
Q2FY52	0.00394608	0.454054	SAOUHSC_01613	2-oxoisovalerate dehydrogenase subunit alpha
Q2FZ66	0.00634259	0.453081	rlmN	Probable dual-specificity RNA methyltransferase RlmN	cytoplasm
Q2G1A5	0.0287048	0.446451	rbsD	D-ribose pyranase	cytosol
Q2G255	0.0303431	0.443498	SAOUHSC_01475	Uncharacterized protein
Q2FYU7	0.00197113	0.4434	katA	Catalase	cytoplasm
Q2FYV0	0.0132567	0.440079	SAOUHSC_01324	Uncharacterized protein
Q2FXM7	0.0200203	0.439779	accA	Acetyl-coenzyme A carboxylase carboxyl transferase subunit alpha	acetyl-CoA carboxylase complex
Q2FVH3	0.0015271	0.429399	SAOUHSC_02739	2-dehydropantoate 2-reductase	cytoplasm
Q2FXI4	0.0146571	0.427685	SAOUHSC_01863	PepSY domain-containing protein	integral component of membrane
Q2FXY7	0.00678946	0.426762	lepA	Elongation factor 4	plasma membrane
Q2FZE9	0.0169914	0.424365	isdA	Iron-regulated surface determinant protein A	cell wall
Q2FY61	0.00893896	0.422653	SAOUHSC_01604	VOC domain-containing protein
Q9RFJ6	0.0204453	0.422138	rot	HTH-type transcriptional regulator rot (Repressor of toxins)
Q2G066	0.0123272	0.416484	SAOUHSC_00755	Uncharacterized protein
Q2FXK4	0.0133146	0.41274	SAOUHSC_01830	GP-PDE domain-containing protein
Q2FVU3	0.0207281	0.41231	SAOUHSC_02599	Hex regulon repressor, putative
Q2FYT3	0.00839424	0.412188	sbcC	Nuclease SbcCD subunit C
Q2G0M4	0.000781165	0.411215	SAOUHSC_00536	Branched-chain-amino-acid aminotransferase
Q2FZJ2	0.0074008	0.406852	purS	Phosphoribosylformylglycinamidine synthase subunit PurS	cytoplasm
Q2FXL3	0.0202349	0.402258	tpx	Thiol peroxidase (Tpx)
Q2G1H0	0.0121397	0.397292	ipdC	Indolepyruvate decarboxylase, putative	cytosol
Q2G077	0.0122308	0.395387	SAOUHSC_00743	Ribonucleoside-diphosphate reductase	ribonucleoside-diphosphate reductase complex
Q2G2J2	0.0146439	0.393788	ssaA2	Staphylococcal secretory antigen ssaA2	extracellular region
Q2FVW0	0.0130763	0.390318	SAOUHSC_02581	Uncharacterized protein
Q2FWL0	0.00138842	0.389269	SAOUHSC_02279	TsaD domain-containing protein
Q2FZ65	0.00755866	0.388211	SAOUHSC_01186	PPM-type phosphatase domain-containing protein
Q2FXV8	0.00239389	0.381242	recD2	ATP-dependent RecD-like DNA helicase	exodeoxyribonuclease V complex
Q2FZ53	0.0219767	0.379367	SAOUHSC_01199	3-oxoacyl-[acyl-carrier-protein] reductase
Q2FY27	0.00294324	0.378266	SAOUHSC_01646	Glucokinase	cytoplasm
Q2FXY1	0.000215091	0.370985	aroE	Shikimate dehydrogenase (NADP(+))	cytosol
Q2G1H1	0.00937515	0.37076	SAOUHSC_00152	Isochorismatase domain-containing protein
Q2FZQ5	0.00412667	0.367905	SAOUHSC_00945	Magnesium transporter MgtE	integral component of membrane
Q2G1N9	0.0295334	0.365903	SAOUHSC_00067	L-lactate permease	integral component of plasma membrane
Q2FX13	0.0130267	0.365325	SAOUHSC_02093	UPF0435 protein SAOUHSC_02093
Q2FZT5	0.0241463	0.361553	addA	ATP-dependent helicase/nuclease subunit A	cytosol
Q2G104	0.000528841	0.361276	SAOUHSC_00357	HTH cro/C1-type domain-containing protein
Q2FXG2	0.00406508	0.359471	ribH	6,7-dimethyl-8-ribityllumazine synthase	cytosol
Q2FZL8	0.0182046	0.356901	SAOUHSC_00982	Isochorismate synthase
Q2FZ45	0.00422926	0.355991	rpsP	30S ribosomal protein S16	small ribosomal subunit
Q2G2J7	0.0128412	0.355885	SAOUHSC_01414	Uncharacterized protein
Q2FYQ2	0.00166618	0.354612	SAOUHSC_01383	Uncharacterized protein
Q2G0M7	0.00304335	0.352807	hchA	Protein/nucleic acid deglycase HchA	cytoplasm
Q2FV62	0.0124683	0.349177	SAOUHSC_02875	D-lactate dehydrogenase
Q2FZZ8	0.0111048	0.345545	gcvH	Glycine cleavage system H protein	cytoplasm
Q2FV42	0.0170365	0.345528	SAOUHSC_02897	HTH-type transcriptional regulator SAOUHSC_02897
Q2FW52	0.0238499	0.339913	SAOUHSC_02465	Uncharacterized hydrolase SAOUHSC_02465	cytosol
Q2FZS0	0.0067617	0.339366	fabH	3-oxoacyl-[acyl-carrier-protein] synthase 3	cytoplasm
Q2G1M1	0.0168509	0.338159	SAOUHSC_00086	Acetoin(diacetyl) reductase
Q2FY46	0.0287142	0.335737	xseA	Exodeoxyribonuclease 7 large subunit	cytoplasm
Q2FZI6	0.000457433	0.331973	purH	Bifunctional purine biosynthesis protein PurH	cytosol
gene_2765	0.00498096	0.3282	-	Uncharacterized protein
Q2G1X6	0.0307772	0.327281	queC	7-cyano-7-deazaguanine synthase
Q2FWG3	0.00209955	0.324358	thiE	Thiamine-phosphate synthase	cytoplasm
Q2G2I1	0.0318192	0.323887	tcaA	Membrane-associated protein TcaA	integral component of membrane
Q2G2L1	0.0223635	0.316332	tagH	Teichoic acids export ATP-binding protein TagH	plasma membrane
Q2G0V7	0.000297491	0.31563	SAOUHSC_00417	Hydrolase_4 domain-containing protein
Q2FYZ3	0.0423553	0.313242	SAOUHSC_01279	Hydrolase, alpha/beta fold family domain protein	membrane
Q2G261	0.0425625	0.310531	sodM	Superoxide dismutase [Mn/Fe] 2
Q2FWG8	0.0376292	0.303668	SAOUHSC_02323	Cardiolipin synthase	integral component of membrane
Q2G1B9	0.0226223	0.303526	tarJ	Ribulose-5-phosphate reductase 1
Q2G150	0.00805298	0.302848	SAOUHSC_00305	Uncharacterized protein	cytoplasm
Q2FZJ1	0.00296829	0.301341	purQ	Phosphoribosylformylglycinamidine synthase subunit PurQ	cytoplasm
Q2FY37	0.0184474	0.298874	lipM	Octanoyltransferase LipM
Q2FV74	0.00899335	0.298611	clpL	ATP-dependent Clp protease ATP-binding subunit ClpL
Q2G277	0.0185179	0.298555	SAOUHSC_00774	Uncharacterized protein
Q2FXN6	0.0205976	0.296628	SAOUHSC_01800	Two-component response regulator, putative	cytosol
Q2G1T9	0.000456732	0.289469	rpoZ	DNA-directed RNA polymerase subunit omega
Q2FXU0	0.0280628	0.286869	apt	Adenine phosphoribosyltransferase	cytoplasm
Q2FVN8	0.0151812	0.276866	SAOUHSC_02664	Transcriptional regulator, putative
Q2FZP4	0.00455787	0.275776	prfC	Peptide chain release factor 3	cytosol
Q2G0I4	0.0180988	0.270999	merA	Pyridine nucleotide-disulfide oxidoreductase family protein	cytoplasm
gene_2758	0.0261897	0.26312	-	Uncharacterized protein
Q2FXG5	0.00490998	0.260112	SAOUHSC_01882	Hydrolase_4 domain-containing protein	membrane
Q2FV77	0.000480045	0.254499	SAOUHSC_02859	3-hydroxy-3-methylglutaryl coenzyme A reductase
Q2FZJ0	0.000446388	0.252768	purL	Phosphoribosylformylglycinamidine synthase subunit PurL	cytoplasm
Q2FYY8	0.00774173	0.249461	SAOUHSC_01284	Uncharacterized protein
Q2FV40	0.000357999	0.245806	SAOUHSC_02899	Amidohydro-rel domain-containing protein	cytoplasm
Q2G0B9	0.0189551	0.244716	SAOUHSC_00686	Uncharacterized protein
Q2G2W3	0.0199762	0.239676	SAOUHSC_02627	Abhydrolase_3 domain-containing protein
Q2G1S2	0.00546968	0.227693	SAOUHSC_00462	Uncharacterized protein	cytosol
Q2FXK1	0.00543966	0.224339	SAOUHSC_01833	D-3-phosphoglycerate dehydrogenase
Q2FYV4	0.0144958	0.223216	SAOUHSC_01320	Homoserine dehydrogenase
Q2FZJ3	0.000273283	0.218537	purC	Phosphoribosylaminoimidazole-succinocarboxamide synthase	cytosol
Q2FXT9	0.00613294	0.214188	SAOUHSC_01744	Single-stranded-DNA-specific exonuclease RecJ
Q2G1P9	0.0022261	0.2098	SAOUHSC_00054	Uncharacterized lipoprotein SAOUHSC_00054	plasma membrane
Q2G2U4	0.0298944	0.209043	walK	Sensor protein kinase WalK	integral component of membrane
Q2G136	0.000117483	0.20656	SAOUHSC_00319	Bac_luciferase domain-containing protein	cytosol
Q2G0Y4	4.16566e-06	0.196097	SAOUHSC_00377	Uncharacterized protein
Q2FUY4	0.00164729	0.182799	SAOUHSC_02961	HTH marR-type domain-containing protein
Q2FYJ6	0.00266637	0.182477	ebh	Extracellular matrix-binding protein ebh	integral component of membrane
Q2FY49	0.000126777	0.18113	argR	Arginine repressor	cytoplasm
Q2FZD0	0.00141356	0.18111	uvrC	UvrABC system protein C	cytoplasm
Q2FZ03	0.00338597	0.178787	SAOUHSC_01268	Thiamine_BP domain-containing protein
Q2FZJ4	0.00017713	0.177641	purK	N5-carboxyaminoimidazole ribonucleotide synthase	cytosol
Q2G2C4	0.000562273	0.17263	tarI'	Ribitol-5-phosphate cytidylyltransferase 2
Q2FYP0	0.000979865	0.172018	asd	Aspartate-semialdehyde dehydrogenase
Q2FY74	0.00124597	0.165815	xerD	Tyrosine recombinase XerD	cytoplasm
Q2FZI9	0.000139632	0.163489	purF	Amidophosphoribosyltransferase
Q2FVS3	0.0158368	0.162198	ecsA_3	ABC transporter domain-containing protein
Q2G1Y7	0.0214438	0.161386	SAOUHSC_01061	Uncharacterized protein
Q2FZX1	0.00466013	0.158463	SAOUHSC_00864	Uncharacterized protein
Q2G0K6	0.000453835	0.158194	SAOUHSC_00554	SIS domain protein
gene_2726	0.000304055	0.137738	-	Uncharacterized protein
gene_2727	0.00138366	0.127745	-	Uncharacterized protein
Q2FVA5	0.0129527	0.114761	SAOUHSC_02828	Uncharacterized protein
Q2G2A1	0.010358	0.112138	SAOUHSC_01692	CMP/dCMP-type deaminase domain-containing protein
Q2FWX5	0.0135553	0.111107	SAOUHSC_02146	Uncharacterized protein
Q2FZI8	0.00634953	0.0825981	purM	Phosphoribosylformylglycinamidine cyclo-ligase	cytosol
