# Supplementary material for: Proteome profiling of evolved methicillin-resistant Staphylococcus aureus strains with distinct daptomycin tolerance and resistance phenotypes
Source: Front Microbiol. 2022 Aug 4;13:970146. doi: 10.3389/fmicb.2022.970146 (PMC9386379; doi:10.3389/fmicb.2022.970146)
Supplement: SUPPLEMENTARY TABLE S3 — List of the differentially expressed proteins in the ancestral strain, tolerant (TOL2, TOL5, TOL6), and resistant strains (RES1, RES2, RES3) upon daptomycin treatment compared to the untreated ones. [file Table_3.XLSX]

## Sheet: Ancestral(Treated) vs ancestral
Uniprot ID	p-value	fold change	Gene	Protein names	Cellular component
Q2FVL8	0.00207345	15.3106	SAOUHSC_02684	Assimilatory nitrite reductase [NAD(P)H], large subunit, putative
Q2FVM1	0.00387741	9.51117	SAOUHSC_02681	Nitrate reductase	membrane
Q2FYJ3	0.0422157	6.67736	tdcB	L-threonine dehydratase catabolic TdcB
Q2FZ62	0.0405459	5.09747	rpe	Ribulose-phosphate 3-epimerase	cytosol
Q2G0B3	0.049334	4.39219	SAOUHSC_00692	Uncharacterized protein	integral component of membrane
Q2FVT4	0.00499004	3.76033	SAOUHSC_02608	HTH lysR-type domain-containing protein
Q2FYJ2	0.0115353	3.675	ald1	Alanine dehydrogenase 1
Q2FVX0	0.0148218	3.22676	SAOUHSC_02553	IU_nuc_hydro domain-containing protein	cytosol
Q2G2X5	0.049444	3.20253	SAOUHSC_00642	Transport permease protein	ATP-binding cassette (ABC) transporter complex
Q2FXX4	0.0492729	2.79129	SAOUHSC_01706	Fido domain-containing protein
Q2FWB0	0.0447035	2.75779	SAOUHSC_02388	HTH arsR-type domain-containing protein
Q2G0K5	0.0127109	2.73465	SAOUHSC_00555	Hydrolase, haloacid dehalogenase-like	cytosol
Q2FWW7	0.00189254	2.66986	SAOUHSC_02154	ABC transporter, ATP-binding protein, putative
Q2FYY3	0.0217589	2.57841	SAOUHSC_01290	Uncharacterized protein
Q2G1E4	0.0102747	2.52551	SAOUHSC_00181	AP_endonuc_2 domain-containing protein
Q2FZU3	0.00489155	2.48678	SAOUHSC_00897	GP-PDE domain-containing protein
Q2G0U3	0.00839664	2.46143	SAOUHSC_00434	Transcriptional regulator, lysR family, putative	protein-DNA complex
Q2FZ44	0.0299402	2.35484	rimM	Ribosome maturation factor RimM	cytoplasm
Q2FW07	0.00297472	2.32048	rplD	50S ribosomal protein L4	ribosome
Q2FVT6	0.0177753	2.19561	hutI	Imidazolonepropionase	cytoplasm
Q2G200	0.0245226	2.05613	SAOUHSC_00941	UPF0738 protein SAOUHSC_00941
Q2G1D7	0.000195085	2.00476	pflA	Pyruvate formate-lyase-activating enzyme	cytoplasm
Q2FZW9	0.00436688	1.99245	SAOUHSC_00866	D-isomer specific 2-hydroxyacid dehydrogenase, NAD binding domain protein	cytosol
Q2FUS9	0.0381992	1.98164	SAOUHSC_03022	UPF0312 protein SAOUHSC_03022
Q2FZB0	0.0188062	1.97419	argF	Ornithine carbamoyltransferase	cytoplasm
Q2FZX5	0.0451419	1.9264	SAOUHSC_00860	5-nucleotidase family protein	outer membrane-bounded periplasmic space
Q2FVD4	0.0213275	1.91395	SAOUHSC_02779	Uncharacterized protein
Q2FVW2	0.0304592	1.89653	SAOUHSC_02580	N-acetylmuramoyl-L-alanine amidase, putative	extracellular region
Q2FVH0	0.0154532	1.89056	SAOUHSC_02742	Amino acid transporter, putative	ATP-binding cassette (ABC) transporter complex
Q2FZ78	0.0173033	1.8827	SAOUHSC_01163	Pseudouridine synthase
Q2FZC5	0.0134023	1.88125	SAOUHSC_01107	dITP/XTP pyrophosphatase	cytoplasm
Q2FY74	0.0140545	1.83536	xerD	Tyrosine recombinase XerD	cytoplasm
Q2FV08	0.0292981	1.81094	SAOUHSC_02935	HTH-type transcriptional regulator
Q2G2A8	0.0109091	1.7859	SAOUHSC_01049	Spermidine/putrescine ABC transporter, spermidine/putrescine-binding protein, putative	periplasmic space
Q2G0Z5	0.0242381	1.74642	nfrA	NADPH-dependent oxidoreductase
Q2FY14	0.00328918	1.72713	SAOUHSC_01660	GTP cyclohydrolase 1 type 2 homolog	cytoplasm
Q2FXX2	0.0154075	1.7043	pxpA	5-oxoprolinase subunit A
Q2FXY9	0.0166451	1.69976	SAOUHSC_01686	Heme chaperone HemW	cytoplasm
Q2G1D8	0.00538455	1.6709	pflB	Formate acetyltransferase	cytosol
Q2FVS3	0.0264248	1.66584	ecsA_3	ABC transporter domain-containing protein
Q2FZL7	0.00929445	1.64994	menD	2-succinyl-5-enolpyruvyl-6-hydroxy-3-cyclohexene-1-carboxylate synthase
Q2G112	0.0248952	1.62086	SAOUHSC_00349	Single-stranded DNA-binding protein	nucleoid
Q2G220	0.0278576	1.61896	SAOUHSC_02980	Isochorismatase domain-containing protein
Q2FZX3	0.0283202	1.61727	SAOUHSC_00862	Uncharacterized protein
Q2FV10	0.0172287	1.6148	SAOUHSC_02933	Betaine aldehyde dehydrogenase
Q2FWG8	0.047861	1.55922	SAOUHSC_02323	Cardiolipin synthase	integral component of membrane
Q2FXV0	0.0201524	1.55187	SAOUHSC_01732	Uncharacterized protein	cytosol
Q2FYU4	0.0492278	1.52694	guaC	GMP reductase	GMP reductase complex
Q2FY00	0.0361793	1.52088	SAOUHSC_01675	Uncharacterized protein
Q2FZL1	0.0247587	0.640768	SAOUHSC_00989	Aminotransferase
Q2FVU3	0.0168076	0.634096	SAOUHSC_02599	Hex regulon repressor, putative
Q2FXZ7	0.0254908	0.629161	rpsU	30S ribosomal protein S21	ribosome
Q2FVV4	0.0180267	0.626207	SAOUHSC_02587	Uncharacterized protein	integral component of membrane
Q2FYI6	0.0103628	0.61942	SAOUHSC_01460	THUMP domain-containing protein
Q2FVM7	0.0442693	0.610905	nreC	Oxygen regulatory protein NreC	cytoplasm
Q2G052	0.00843291	0.60807	prfB	Peptide chain release factor 2	cytoplasm
Q2FWL6	0.00264543	0.597153	rex	Redox-sensing transcriptional repressor Rex	cytoplasm
Q2FXJ7	0.0434718	0.588994	SAOUHSC_01837	1-acyl-sn-glycerol-3-phosphate acyltransferases domain protein
Q2FYQ9	0.0290497	0.58115	SAOUHSC_01376	SWIM-type domain-containing protein
Q2FXU3	0.00523327	0.573802	lytH	Probable cell wall amidase LytH	extracellular region
Q2FYE8	0.0133808	0.539653	SAOUHSC_01504	Ferredoxin, putative
Q2FXW2	0.0059933	0.53089	SAOUHSC_01719	UPF0473 protein SAOUHSC_01719
Q2G2W4	0.00682596	0.514906	SAOUHSC_02631	HTH tetR-type domain-containing protein
Q2FYT9	0.00192028	0.514582	SAOUHSC_01336	UPF0291 protein SAOUHSC_01336	cytoplasm
Q2FVV1	0.0340999	0.503073	SAOUHSC_02590	AA_permease domain-containing protein	integral component of membrane
Q2FVK5	0.00284716	0.502612	sbi	Immunoglobulin-binding protein Sbi	extracellular region
Q2G2H1	0.00392498	0.494526	SAOUHSC_02014	Uncharacterized protein
Q2G1D5	0.00190287	0.493181	SAOUHSC_00190	GP-PDE domain-containing protein	integral component of membrane
gene_2754	0.025182	0.493001	-	Uncharacterized protein
Q2FY41	0.0306856	0.460475	efp	Elongation factor P	cytoplasm
Q2G026	0.00972666	0.445611	SAOUHSC_00801	Protein translocase subunit SecG	integral component of membrane
Q2G2R6	0.0294754	0.435186	SAOUHSC_02130	Uncharacterized protein
Q2FZ85	0.0102966	0.423779	SAOUHSC_01155	Uncharacterized protein	integral component of membrane
Q2FZX2	0.0101145	0.413836	SAOUHSC_00863	Uncharacterized protein
Q2G150	0.0143921	0.399351	SAOUHSC_00305	Uncharacterized protein	cytoplasm
Q2G2M9	0.0352725	0.395937	SAOUHSC_02003	Putative multidrug export ATP-binding/permease protein SAOUHSC_02003	integral component of membrane
Q2G037	0.0141416	0.363557	whiA	Probable cell division protein WhiA
Q2G1A5	0.00341084	0.296387	rbsD	D-ribose pyranase	cytosol
gene_2662	0.0362965	0.260064	-	Uncharacterized protein

## Sheet: RES1(Treated) vs RES1
Uniprot ID	p-value	fold change	Gene	Protein	Cellular component
Q2FY67	0.0068225	7.08144	rnz	Ribonuclease Z (RNase Z)
Q2G2C4	0.000110392	5.96878	tarI'	Ribitol-5-phosphate cytidylyltransferase 2
Q2FZ30	0.00679714	5.32675	xerC	Tyrosine recombinase XerC	cytoplasm
Q2FZI7	0.00460967	5.04167	purN	Phosphoribosylglycinamide formyltransferase	cytoplasm
Q2FY48	0.00508933	5.00774	SAOUHSC_01618	Geranyltranstransferase, putative
Q2FXN2	0.00134709	4.83732	SAOUHSC_01803	AA_permease domain-containing protein	integral component of membrane
Q2G058	4.48392e-05	4.72185	SAOUHSC_00764	Uncharacterized protein
Q2G122	0.0372348	4.55827	metE	5-methyltetrahydropteroyltriglutamate--homocysteine methyltransferase
Q2G0E2	0.00248428	4.3292	SAOUHSC_00663	N-acetyltransferase domain-containing protein
Q2G0L7	0.00443455	4.16337	azo1	FMN-dependent NADPH-azoreductase	cytosol
Q2G1M1	0.0071406	4.1577	SAOUHSC_00086	Acetoin(diacetyl) reductase
Q2G0V3	0.01514	4.04094	SAOUHSC_00422	Trans-sulfuration enzyme family protein, putative	cytoplasm
Q2FVF5	0.0137583	4.00131	SAOUHSC_02759	Uncharacterized protein
Q2FW97	0.0310295	3.78505	SAOUHSC_02402	EIIA (EIII) (Mannitol-specific phosphotransferase enzyme IIA component)	plasma membrane
Q2FX00	0.0117138	3.5835	gatD	Lipid II isoglutaminyl synthase (glutamine-hydrolyzing) subunit GatD
Q2FZ73	0.00892262	3.43959	carA	Carbamoyl-phosphate synthase small chain	carbamoyl-phosphate synthase complex
Q2FZH1	0.0135555	3.4188	SAOUHSC_01034	Uncharacterized protein
Q2G2N4	0.00988111	3.22764	glcT	Protein GlcT
gene_2725	0.0188576	3.06227	-	Uncharacterized protein
Q2FYK6	0.0025674	2.90143	SAOUHSC_01434	Dihydrofolate reductase	cytosol
Q2FXG2	0.0196915	2.89663	ribH	6,7-dimethyl-8-ribityllumazine synthase	cytosol
Q2G2A2	0.0452325	2.87717	SAOUHSC_01044	UPF0223 protein SAOUHSC_01044
Q2G2A1	0.0230818	2.79523	SAOUHSC_01692	CMP/dCMP-type deaminase domain-containing protein
Q2G146	0.00303601	2.6419	SAOUHSC_00309	3Beta_HSD domain-containing protein
Q2FXU0	0.000916396	2.63317	apt	Adenine phosphoribosyltransferase	cytoplasm
Q2FW52	0.0113226	2.56221	SAOUHSC_02465	Uncharacterized hydrolase SAOUHSC_02465	cytosol
Q2G261	0.02999	2.5447	sodM	Superoxide dismutase [Mn/Fe] 2
Q2FZ71	0.00513151	2.53732	pyrF	Orotidine 5'-phosphate decarboxylase	cytosol
Q2G1X6	0.0254432	2.50533	queC	7-cyano-7-deazaguanine synthase
Q2G0S7	0.00143116	2.50127	SAOUHSC_00467	Pur operon repressor
Q2FXN6	0.035728	2.4924	SAOUHSC_01800	Two-component response regulator, putative	cytosol
Q2FXL4	0.000166038	2.45489	SAOUHSC_01821	N6_Mtase domain-containing protein
Q2FZL8	0.00110298	2.44114	SAOUHSC_00982	Isochorismate synthase
Q2G0I4	0.0267358	2.36832	merA	Pyridine nucleotide-disulfide oxidoreductase family protein	cytoplasm
Q2FXL0	0.0138024	2.3502	SAOUHSC_01825	Aminotran_5 domain-containing protein
Q9RFJ6	0.00422987	2.31519	rot	HTH-type transcriptional regulator rot (Repressor of toxins)
Q2G1S3	0.00280208	2.27212	purA	Adenylosuccinate synthetase	cytoplasm
Q2FZX7	0.0410927	2.26496	SAOUHSC_00858	Uncharacterized protein
gene_2758	0.00673007	2.24428	-	Uncharacterized protein
Q2FZM1	0.00228917	2.24425	SAOUHSC_00979	N-acetyltransferase domain-containing protein
Q2FYG6	0.00385445	2.2361	SAOUHSC_01486	Heptaprenyl diphosphate syntase component II, putative
Q2FW06	0.0122574	2.16129	rplC	50S ribosomal protein L3	cytosolic large ribosomal subunit
Q2FUS9	0.0430152	2.12088	SAOUHSC_03022	UPF0312 protein SAOUHSC_03022
Q2G126	0.00641569	2.11224	SAOUHSC_00330	Uncharacterized protein
Q2G084	0.011257	2.08222	SAOUHSC_00736	Putative lipid kinase SAOUHSC_00736
Q2G0X1	0.00792363	2.07614	SAOUHSC_00402	Uncharacterized lipoprotein SAOUHSC_00402	plasma membrane
Q2FXY0	0.021925	2.05557	SAOUHSC_01700	CP-type G domain-containing protein
Q2FV11	0.000928536	2.03779	betA	Oxygen-dependent choline dehydrogenase
Q2FW34	0.034585	2.01859	ecfA1	Energy-coupling factor transporter ATP-binding protein EcfA1	ATP-binding cassette (ABC) transporter complex
Q2G0Q7	0.0171497	2.01847	SAOUHSC_00489	Dihydropteroate synthase	cytosol
Q2FZC5	0.0022742	2.0152	SAOUHSC_01107	dITP/XTP pyrophosphatase	cytoplasm
Q2FZ31	1.25584e-06	2.00222	trmFO	Methylenetetrahydrofolate--tRNA-(uracil-5-)-methyltransferase TrmFO	cytosol
Q2FZ53	0.0103236	1.99466	fabG	3-oxoacyl-[acyl-carrier-protein] reductase
Q2FZP4	0.0150431	1.97048	prfC	Peptide chain release factor 3	cytosol
gene_1931	0.0222212	1.96149	-	Uncharacterized protein
Q2FXM7	0.0172763	1.95489	accA	Acetyl-coenzyme A carboxylase carboxyl transferase subunit alpha	acetyl-CoA carboxylase complex
Q2FZI9	0.00215529	1.94602	purF	Amidophosphoribosyltransferase
P52078	0.0162789	1.93732	SAOUHSC_00997	Uncharacterized protein SAOUHSC_00997
Q2G136	0.00254077	1.93547	SAOUHSC_00319	Bac_luciferase domain-containing protein	cytosol
Q2FXK4	0.00734873	1.92633	SAOUHSC_01830	GP-PDE domain-containing protein
Q2FWF1	0.00870229	1.92399	atpC	ATP synthase epsilon chain	plasma membrane
Q2G0U9	0.0266297	1.91756	sle1	N-acetylmuramoyl-L-alanine amidase sle1	cell surface
Q2FZJ0	0.00165489	1.90292	purL	Phosphoribosylformylglycinamidine synthase subunit PurL	cytoplasm
Q2FZI0	0.0345188	1.89536	SAOUHSC_01024	Uncharacterized protein
Q2FZY5	0.0430593	1.89209	SAOUHSC_00849	Probable cysteine desulfurase
Q2FYY8	0.000277584	1.87656	SAOUHSC_01284	Uncharacterized protein
Q2FX90	0.00562858	1.8466	SAOUHSC_01987	Uncharacterized protein	cytoplasm
Q2FXT5	0.0496649	1.83802	queA	S-adenosylmethionine:tRNA ribosyltransferase-isomerase	cytoplasm
Q2FV54	0.0420616	1.80975	oatA	O-acetyltransferase OatA	integral component of membrane
Q2FZU5	0.00119861	1.80098	SAOUHSC_00895	Glutamate dehydrogenase
Q2FY47	0.0328485	1.79789	xseB	Exodeoxyribonuclease 7 small subunit	cytosol
Q2G0B9	0.0241785	1.78581	SAOUHSC_00686	Uncharacterized protein
Q2G0G3	0.035083	1.77503	SAOUHSC_00606	HD domain-containing protein
Q2FV89	0.0286685	1.77245	SAOUHSC_02845	Thioredoxin domain-containing protein
Q2FZJ4	0.0256655	1.77058	purK	N5-carboxyaminoimidazole ribonucleotide synthase	cytosol
Q2G2D3	0.0458711	1.7692	rimP	Ribosome maturation factor RimP	cytosol
Q2G242	0.011112	1.75604	SAOUHSC_00508	TRAM domain-containing protein	integral component of membrane
Q2FWH3	0.000183956	1.75589	ddl	D-alanine--D-alanine ligase	cytosol
Q2FVS3	0.00475122	1.7366	ecsA_3	ABC transporter domain-containing protein
Q2FV74	0.0380904	1.72288	clpL	ATP-dependent Clp protease ATP-binding subunit ClpL
Q2G0K6	0.0243071	1.71844	SAOUHSC_00554	SIS domain protein
Q2G2I1	0.0284059	1.71285	tcaA	Membrane-associated protein TcaA	integral component of membrane
Q2FWY8	0.0391597	1.70218	gatC	Aspartyl/glutamyl-tRNA(Asn/Gln) amidotransferase subunit C
Q2FZV6	0.00183827	1.69385	ampA	Probable cytosol aminopeptidase	cytoplasm
Q2G094	0.0230243	1.69223	SAOUHSC_00727	AHS2 domain-containing protein
Q2FXL3	0.00119774	1.68492	tpx	Thiol peroxidase (Tpx)
Q2FZ77	0.0094528	1.67089	pyrR	Bifunctional protein PyrR
Q2FUZ8	0.0165879	1.6617	SAOUHSC_02947	Sulfite reductase (NADPH) flavoprotein alpha-component, putative	cytosol
Q2FW13	6.41663e-05	1.65767	rplP	50S ribosomal protein L16	cytosolic large ribosomal subunit
Q2G0Y0	0.0371019	1.62362	SAOUHSC_00382	NAD(P)-bd_dom domain-containing protein
Q2FZJ3	0.0125165	1.60682	purC	Phosphoribosylaminoimidazole-succinocarboxamide synthase	cytosol
Q2G2J2	0.0437944	1.57978	ssaA2	Staphylococcal secretory antigen ssaA2	extracellular region
Q2FZD8	0.000127697	1.57757	pheT	Phenylalanine--tRNA ligase beta subunit	phenylalanine-tRNA ligase complex
Q2G0P8	0.0369677	1.57144	ctsR	Transcriptional regulator CtsR
Q2FXA5	0.0107115	1.57111	cgoX	Coproporphyrinogen III oxidase	cytoplasm
Q2FXW4	0.0172156	1.57056	SAOUHSC_01717	Uncharacterized protein
Q2G0M8	0.0057685	1.56776	SAOUHSC_00532	Putative pyridoxal phosphate-dependent acyltransferase
Q2G1C0	0.0010131	1.53364	tarI	Ribitol-5-phosphate cytidylyltransferase 1
Q2FXT1	0.02123	1.52894	obg	GTPase Obg	cytoplasm
Q2FY34	0.00272903	1.52749	gcvPA	Probable glycine dehydrogenase (decarboxylating) subunit 1
Q2FZ87	0.0396826	1.52495	SAOUHSC_01153	Pyridoxal phosphate homeostasis protein
Q2FYF3	0.00953822	1.52247	SAOUHSC_01499	Uncharacterized protein
Q2FYQ2	0.0415443	1.51646	SAOUHSC_01383	Uncharacterized protein
Q2G230	0.0124378	0.664951	tmk	Thymidylate kinase	cytoplasm
Q2FZ51	0.0272083	0.664264	acpP	Acyl carrier protein	cytosol
Q2FWC6	0.0211907	0.663695	SAOUHSC_02372	Uncharacterized protein
Q2G227	0.00303119	0.663196	deoB	Phosphopentomutase	cytosol
P0A084	0.00164236	0.66136	msrA1	Peptide methionine sulfoxide reductase MsrA 1	cytoplasm
gene_2413	0.0496874	0.66015	-	Uncharacterized protein
Q2FWE7	0.0209536	0.653464	atpH	ATP synthase subunit delta	plasma membrane
Q2FZW4	0.0182537	0.650387	dltC	D-alanyl carrier protein	cytoplasm
Q2FV63	0.0479635	0.649195	copZ	Copper chaperone CopZ	cytoplasm
Q2G1N4	0.00875397	0.644515	SAOUHSC_00074	Periplasmic binding protein, putative	outer membrane-bounded periplasmic space
Q2G2F2	0.0366979	0.642007	SAOUHSC_01966	Uncharacterized protein	integral component of membrane
Q2FXV1	0.00435359	0.640243	SAOUHSC_01730	UPF0337 protein SAOUHSC_01730
Q2FVH0	0.0185328	0.639668	SAOUHSC_02742	Amino acid transporter, putative	ATP-binding cassette (ABC) transporter complex
Q2FW39	0.0130303	0.637777	rpsI	30S ribosomal protein S9	cytosolic small ribosomal subunit
P0A0F4	0.00479527	0.62722	rplK	50S ribosomal protein L11	cytosolic large ribosomal subunit
Q2FW30	0.0115628	0.626694	rpsM	30S ribosomal protein S13	cytosol
Q2FYF5	0.00198176	0.624106	SAOUHSC_01496	Cytidine monophosphate kinase	cytosol
Q2FXU1	0.00573084	0.623912	SAOUHSC_01742	(p)ppGpp synthase
Q2FZ67	0.0302612	0.608244	SAOUHSC_01184	16S rRNA m5C967 methyltransferase	cytosol
Q2FYK4	0.0338532	0.6059	SAOUHSC_01436	UPF0403 protein SAOUHSC_01436
Q2G257	0.0342051	0.605518	SAOUHSC_01477	Uncharacterized protein	integral component of membrane
Q2G217	0.0471125	0.602291	SAOUHSC_00211	IU_nuc_hydro domain-containing protein	cytosol
Q2FW17	0.0254733	0.600464	rplX	50S ribosomal protein L24	cytosolic large ribosomal subunit
Q2FV48	0.0137898	0.597811	SAOUHSC_02891	HTH tetR-type domain-containing protein
Q2G1S4	0.00791326	0.597353	SAOUHSC_00018	Replicative DNA helicase	cytosol
Q2FZH7	0.0345428	0.591515	SAOUHSC_01027	Uncharacterized protein
Q2FYJ7	0.0074606	0.587454	SAOUHSC_01443	RNase H domain-containing protein
Q2FWY2	0.00407048	0.574914	SAOUHSC_02139	Pyrazinamidase/nicotinamidase, putative
Q2G0G4	0.0119819	0.572637	SAOUHSC_00605	N-acetyltransferase domain-containing protein
Q2FXU3	0.0188011	0.571627	lytH	Probable cell wall amidase LytH	extracellular region
Q2G2R9	0.0277867	0.565384	SAOUHSC_02131	UPF0316 protein SAOUHSC_02131	integral component of membrane
Q2G0W0	0.00586131	0.561022	SAOUHSC_00414	DUF2294 domain-containing protein
Q2FWI0	0.000399068	0.557	kdpB	Potassium-transporting ATPase ATP-binding subunit	integral component of plasma membrane
Q2G1Z3	0.00609651	0.556169	SAOUHSC_00652	Iron compound ABC transporter, ATP-binding protein
Q2FWB0	0.02612	0.547898	SAOUHSC_02388	HTH arsR-type domain-containing protein
P0A0M9	0.0174353	0.54518	SAOUHSC_00995	Putative acetyltransferase SAOUHSC_00995
Q2FXI7	0.0161322	0.542547	SAOUHSC_01859	UPF0354 protein SAOUHSC_01859
Q2G0D4	0.0344571	0.542101	SAOUHSC_00671	Probable autolysin SsaALP
Q2FXZ7	0.00874982	0.534674	rpsU	30S ribosomal protein S21	ribosome
Q2G0Z9	0.0439575	0.524711	SAOUHSC_00362	Uncharacterized protein
Q2FYH0	0.00555255	0.518738	aroB	3-dehydroquinate synthase	cytoplasm
Q2FW64	0.0347949	0.517641	SAOUHSC_02443	Uncharacterized protein	integral component of membrane
Q2FVU4	0.00839549	0.494281	SAOUHSC_02597	PTS system component, putative	integral component of plasma membrane
Q2G2D1	0.0163846	0.486219	SAOUHSC_01244	YlxR domain-containing protein
Q2FVT0	0.0089344	0.484863	rpiA	Ribose-5-phosphate isomerase A	cytosol
Q2G2T9	0.00248051	0.479869	SAOUHSC_00711	Uncharacterized protein	integral component of membrane
Q2FYZ6	0.00280681	0.477188	SAOUHSC_01275	Uncharacterized protein	integral component of membrane
Q2FZ91	0.00165808	0.471858	divIB	Cell division protein DivIB	cell division site
Q2G2H1	0.00567298	0.467314	SAOUHSC_02014	Uncharacterized protein
Q2G0R6	0.00860279	0.460926	SAOUHSC_00480	Uncharacterized protein
Q2FZV3	0.0117838	0.454163	mnhC1	Na(+)/H(+) antiporter subunit C1	integral component of membrane
Q2FUY9	0.0169998	0.429006	SAOUHSC_02956	DNA-binding response regulator, putative	cytosol
Q2FWB9	0.00190734	0.423997	deoC	Deoxyribose-phosphate aldolase	cytoplasm
Q2FUW7	0.0430999	0.421826	gtfA	UDP-N-acetylglucosamine--peptide N-acetylglucosaminyltransferase GtfA subunit	cytoplasm
Q2G2P8	0.00249682	0.421521	nnrD	ADP-dependent (S)-NAD(P)H-hydrate dehydratase
Q2FYG4	0.0392773	0.415993	SAOUHSC_01488	Uncharacterized protein
Q2FZX2	0.0183003	0.412549	SAOUHSC_00863	Uncharacterized protein
gene_1640	0.0382873	0.368239	-	Uncharacterized protein
Q2G0A1	0.00669001	0.36236	SAOUHSC_00704	Uncharacterized protein	integral component of membrane
Q2G082	0.0255097	0.340651	SAOUHSC_00738	MFS domain-containing protein	integral component of membrane
Q2FW29	0.000314316	0.318086	rpmJ	50S ribosomal protein L36	ribosome
Q2FV94	0.00789187	0.313844	SAOUHSC_02840	L-serine deaminase

## Sheet: RES2(Treated) vs RES2
Uniprot ID	p-value	fold change	Gene	Protein	Cellular component
Q2G0L7	0.000146336	8.16191	azo1	FMN-dependent NADPH-azoreductase	cytosol
Q2FV29	0.010827	7.19711	SAOUHSC_02910	Uncharacterized protein	integral component of membrane
Q2FW97	0.0106697	6.95035	SAOUHSC_02402	EIIA (EIII) (Mannitol-specific phosphotransferase enzyme IIA component)	plasma membrane
Q2FZY4	0.000426224	6.25029	SAOUHSC_00850	NifU_N domain-containing protein	cytoplasm
Q2FWI8	0.0100984	5.7428	mazF	Endoribonuclease MazF (Toxin MazF)
Q2FZH1	0.020371	5.66827	SAOUHSC_01034	Uncharacterized protein
Q2G0G1	0.00576543	4.65931	adh	Alcohol dehydrogenase (ADH)
Q2FZS3	0.000446815	4.33478	SAOUHSC_00917	Uncharacterized protein
Q2G0V7	0.00522667	4.10879	SAOUHSC_00417	Hydrolase_4 domain-containing protein
Q2FXG2	0.00103693	4.00646	ribH	6,7-dimethyl-8-ribityllumazine synthase	cytosol
Q2FY48	0.00855262	4.00194	SAOUHSC_01618	Geranyltranstransferase, putative
Q2FW52	0.0266479	3.97079	SAOUHSC_02465	Uncharacterized hydrolase SAOUHSC_02465	cytosol
Q2FYY8	0.00576317	3.76768	SAOUHSC_01284	Uncharacterized protein
Q2FXN6	0.0114009	3.6039	SAOUHSC_01800	Two-component response regulator, putative	cytosol
Q2G0Y4	0.0223784	3.58293	SAOUHSC_00377	Uncharacterized protein
Q2G2A2	0.000388085	3.56811	SAOUHSC_01044	UPF0223 protein SAOUHSC_01044
Q2FZM1	0.000918275	3.4963	SAOUHSC_00979	N-acetyltransferase domain-containing protein
Q2FVH3	0.000191134	3.4688	SAOUHSC_02739	2-dehydropantoate 2-reductase	cytoplasm
Q2FYG6	0.015557	3.38999	SAOUHSC_01486	Heptaprenyl diphosphate syntase component II, putative
Q2FZI9	0.000438706	3.38719	purF	Amidophosphoribosyltransferase
Q2FXM7	0.00168997	3.21728	accA	Acetyl-coenzyme A carboxylase carboxyl transferase subunit alpha	acetyl-CoA carboxylase complex
Q2G0E2	0.0158078	3.19767	SAOUHSC_00663	N-acetyltransferase domain-containing protein
Q2G0Q6	0.0328812	3.06885	SAOUHSC_00490	7,8-dihydroneopterin aldolase	cytoplasm
Q2G0B9	0.00537658	3.05113	SAOUHSC_00686	Uncharacterized protein
gene_167	0.0362949	2.99038	-	Uncharacterized protein
Q2G0S8	0.0169459	2.97801	SAOUHSC_00466	Putative 4-diphosphocytidyl-2-C-methyl-D-erythritol kinase
Q2FXZ8	0.035903	2.9644	SAOUHSC_01677	NfeD domain-containing protein	integral component of membrane
Q2G2L1	0.00995941	2.94893	tagH	Teichoic acids export ATP-binding protein TagH	plasma membrane
Q2FXU0	0.0140849	2.92649	apt	Adenine phosphoribosyltransferase	cytoplasm
Q2FVT6	0.0370944	2.87009	hutI	Imidazolonepropionase	cytoplasm
Q2G1F0	0.00700956	2.81932	SAOUHSC_00175	Multiple sugar-binding transport ATP-binding protein, putative	ATP-binding cassette (ABC) transporter complex, substrate-binding subunit-containing
Q2G2A1	0.0347881	2.7181	SAOUHSC_01692	CMP/dCMP-type deaminase domain-containing protein
Q2FX00	0.00614364	2.65218	gatD	Lipid II isoglutaminyl synthase (glutamine-hydrolyzing) subunit GatD
Q2G2U5	0.00454172	2.64383	SAOUHSC_00024	Lactamase_B domain-containing protein
Q2FZI7	0.0325608	2.632	purN	Phosphoribosylglycinamide formyltransferase	cytoplasm
Q2FWY8	0.0311123	2.62611	gatC	Aspartyl/glutamyl-tRNA(Asn/Gln) amidotransferase subunit C
Q2FZ73	0.0464006	2.5713	carA	Carbamoyl-phosphate synthase small chain	carbamoyl-phosphate synthase complex
Q2G0I4	0.0043408	2.56125	merA	Pyridine nucleotide-disulfide oxidoreductase family protein	cytoplasm
Q2FXQ8	0.00542028	2.53497	engB	Probable GTP-binding protein EngB	cytosol
Q2FV77	0.000200028	2.51763	SAOUHSC_02859	3-hydroxy-3-methylglutaryl coenzyme A reductase
Q2FZS0	0.00143177	2.50087	fabH	3-oxoacyl-[acyl-carrier-protein] synthase 3	cytoplasm
Q2FZ11	0.0300384	2.48065	SAOUHSC_01260	CDP-diacylglycerol--glycerol-3-phosphate 3-phosphatidyltransferase	integral component of membrane
Q2FV11	4.59064e-05	2.45406	betA	Oxygen-dependent choline dehydrogenase
Q2G0G3	0.00784384	2.42229	SAOUHSC_00606	HD domain-containing protein
Q2FVF9	0.00724103	2.3399	SAOUHSC_02755	Uncharacterized protein
Q2FYP0	0.0198005	2.29443	asd	Aspartate-semialdehyde dehydrogenase
Q2G1S3	0.00110562	2.25638	purA	Adenylosuccinate synthetase	cytoplasm
Q2FVQ3	0.0368022	2.24806	SAOUHSC_02649	Uncharacterized protein	plasma membrane
Q2G2Q1	0.0237603	2.24169	rpsO	30S ribosomal protein S15	cytosolic small ribosomal subunit
Q2FZ45	0.022184	2.21999	rpsP	30S ribosomal protein S16	small ribosomal subunit
Q2FY61	0.000795819	2.19948	SAOUHSC_01604	VOC domain-containing protein
Q2FZC6	0.0234012	2.17146	murI	Glutamate racemase
Q2G0K8	0.00519261	2.15953	nagB	Glucosamine-6-phosphate deaminase	cytoplasm
Q2FV10	0.0132105	2.12497	SAOUHSC_02933	Betaine aldehyde dehydrogenase
Q2G0B4	0.0192286	2.11597	uppP	Undecaprenyl-diphosphatase	integral component of membrane
Q2FZP4	0.0102872	2.11373	prfC	Peptide chain release factor 3	cytosol
Q2FVL4	0.0115431	2.08815	SAOUHSC_02697	Amino acid ABC transporter, ATP-binding protein, putative
Q2G066	0.00304808	2.03092	SAOUHSC_00755	Uncharacterized protein
Q2G2W3	0.000820866	2.02792	SAOUHSC_02627	Abhydrolase_3 domain-containing protein
Q2FW37	0.0208318	1.9974	truA	tRNA pseudouridine synthase A
Q2FZ53	0.0170861	1.99488	fabG	3-oxoacyl-[acyl-carrier-protein] reductase
Q2G1H0	0.0094388	1.9849	ipdC	Indolepyruvate decarboxylase, putative	cytosol
P0A088	0.00758412	1.97099	msrB	Peptide methionine sulfoxide reductase MsrB	cytoplasm
Q2FYV3	0.00963143	1.9314	SAOUHSC_01321	Threonine synthase	cytoplasm
Q2FZG8	0.00802976	1.89567	rpoY	DNA-directed RNA polymerase subunit epsilon
gene_2710	0.00858221	1.8931	-	Uncharacterized protein
Q2G2J7	0.0137383	1.89251	SAOUHSC_01414	Uncharacterized protein
Q2FVY4	0.0275788	1.88764	mobA	Probable molybdenum cofactor guanylyltransferase	cytoplasm
Q2FY13	0.00669761	1.88434	SAOUHSC_01661	Uncharacterized protein
Q2FYL0	0.0280459	1.87561	SAOUHSC_01430	Phosphotransferase system enzyme IIA, putative	extrinsic component of cytoplasmic side of plasma membrane
Q2G039	0.0355616	1.83821	SAOUHSC_00787	Nucleotide-binding protein SAOUHSC_00787
Q2G0P8	0.0323406	1.83348	ctsR	Transcriptional regulator CtsR
Q2FZD2	0.000449795	1.83231	trxA	Thioredoxin (Trx)	cytoplasm
Q2FZJ5	0.00842262	1.81375	purE	N5-carboxyaminoimidazole ribonucleotide mutase
Q2FY27	0.0104387	1.81088	SAOUHSC_01646	Glucokinase	cytoplasm
Q2FYQ2	0.0198256	1.80542	SAOUHSC_01383	Uncharacterized protein
Q2G0S7	0.0218425	1.80299	SAOUHSC_00467	Pur operon repressor
Q2FX90	0.00912911	1.80014	SAOUHSC_01987	Uncharacterized protein	cytoplasm
Q2FY14	0.0451149	1.77959	SAOUHSC_01660	GTP cyclohydrolase 1 type 2 homolog	cytoplasm
Q2G1C0	0.00934032	1.76337	tarI	Ribitol-5-phosphate cytidylyltransferase 1
Q2FV74	0.00865391	1.74889	clpL	ATP-dependent Clp protease ATP-binding subunit ClpL
Q2G0Q7	0.0155138	1.74392	SAOUHSC_00489	Dihydropteroate synthase	cytosol
Q2G112	0.00586429	1.7189	SAOUHSC_00349	Single-stranded DNA-binding protein	nucleoid
Q2G1S2	0.024982	1.71	SAOUHSC_00462	Uncharacterized protein	cytosol
Q2FZ03	0.0118752	1.70971	SAOUHSC_01268	Thiamine_BP domain-containing protein
Q2G1B9	0.0421719	1.70138	tarJ	Ribulose-5-phosphate reductase 1
Q2G0D6	0.0117384	1.68662	SAOUHSC_00669	Uncharacterized protein
Q2FZD3	0.0103689	1.68575	mutS2	Endonuclease MutS2	mismatch repair complex
Q2FZJ1	0.00485523	1.68242	purQ	Phosphoribosylformylglycinamidine synthase subunit PurQ	cytoplasm
Q2FYF3	0.00160121	1.67714	SAOUHSC_01499	Uncharacterized protein
Q2G1H9	0.0118454	1.67179	SAOUHSC_00144	Acyl-CoA synthetase	cytoplasm
Q2FZU5	0.0135594	1.64793	SAOUHSC_00895	Glutamate dehydrogenase
Q2G0M8	0.0175241	1.64008	SAOUHSC_00532	Putative pyridoxal phosphate-dependent acyltransferase
Q2G0M4	0.00293701	1.63295	SAOUHSC_00536	Branched-chain-amino-acid aminotransferase
Q2FVQ5	0.023077	1.63278	mqo	Probable malate:quinone oxidoreductase	cytoplasm
Q2FXV4	0.0212039	1.62996	SAOUHSC_01727	Cysteine desulfurase
Q2G261	0.0103565	1.62384	sodM	Superoxide dismutase [Mn/Fe] 2
Q2G266	0.000228094	1.61051	priA	Primosomal protein N'	primosome complex
Q2FZ94	0.0295161	1.59938	SAOUHSC_01145	Penicillin-binding protein 1	integral component of plasma membrane
Q2G1Z4	4.51692e-05	1.57868	proS	Proline--tRNA ligase	cytosol
Q2G023	0.0427632	1.57616	smpB	SsrA-binding protein	cytosol
Q2FZ31	0.00786864	1.5691	trmFO	Methylenetetrahydrofolate--tRNA-(uracil-5-)-methyltransferase TrmFO	cytosol
Q2FZ74	0.00157724	1.56497	pyrC	Dihydroorotase
Q2FZJ3	0.017855	1.56435	purC	Phosphoribosylaminoimidazole-succinocarboxamide synthase	cytosol
Q2FX94	0.00116746	1.54679	fumC	Fumarate hydratase class II	tricarboxylic acid cycle enzyme complex
Q2G146	0.0348044	1.53975	SAOUHSC_00309	3Beta_HSD domain-containing protein
gene_2725	0.0352619	1.52347	-	Uncharacterized protein
P60430	0.0392612	1.52223	rplB	50S ribosomal protein L2	cytosolic large ribosomal subunit
Q2FXE0	0.044486	1.51313	SAOUHSC_01923	Peptidase_M78 domain-containing protein
Q2FW06	0.00745603	1.50581	rplC	50S ribosomal protein L3	cytosolic large ribosomal subunit
Q2G2W9	0.0107451	0.663449	SAOUHSC_00455	PSP1 C-terminal domain-containing protein	cytoplasm
Q2FXA7	0.0151118	0.660547	SAOUHSC_01958	Uncharacterized protein
P0A0F4	0.0324027	0.657717	rplK	50S ribosomal protein L11	cytosolic large ribosomal subunit
Q2G2G7	0.045936	0.657353	SAOUHSC_01054	UPF0637 protein SAOUHSC_01054
O33599	0.027255	0.657099	lytM	Glycyl-glycine endopeptidase LytM	extracellular region
Q2G0U0	0.000632088	0.654648	SAOUHSC_00437	Uncharacterized protein	integral component of membrane
Q2FY00	0.00501113	0.65184	SAOUHSC_01675	Uncharacterized protein
Q2FUY2	0.015471	0.649027	clfB	Clumping factor B	cell wall
Q2FZ39	0.0112013	0.642113	SAOUHSC_01214	Ribosome biogenesis GTPase A	cytoplasm
P0A0J0	0.000101985	0.641616	sigA	RNA polymerase sigma factor SigA	cytoplasm
Q2FZW4	0.024232	0.637632	dltC	D-alanyl carrier protein	cytoplasm
Q2FXJ7	0.0377921	0.63587	SAOUHSC_01837	1-acyl-sn-glycerol-3-phosphate acyltransferases domain protein
Q2FZG6	0.0184917	0.634588	def	Peptide deformylase
Q2FXM6	0.000726646	0.631957	accD	Acetyl-coenzyme A carboxylase carboxyl transferase subunit beta	acetyl-CoA carboxylase complex
Q2FXJ9	0.0428583	0.631066	SAOUHSC_01835	Uncharacterized protein
Q2FZK3	0.0233092	0.62982	fmtA	Teichoic acid D-alanine hydrolase	plasma membrane
Q2FWN8	0.0208097	0.628948	SAOUHSC_02244	Probable succinyl-diaminopimelate desuccinylase
Q2FVV6	0.0386102	0.62808	SAOUHSC_02585	Lactose phosphotransferase system repressor
Q2FYE8	0.0185729	0.627434	SAOUHSC_01504	Ferredoxin, putative
Q2FVR5	0.041247	0.625221	SAOUHSC_02637	HTH marR-type domain-containing protein
Q2G2M3	0.00806745	0.619491	SAOUHSC_00513	Putative TrmH family tRNA/rRNA methyltransferase	cytosol
Q2FYT9	0.00554465	0.614932	SAOUHSC_01336	UPF0291 protein SAOUHSC_01336	cytoplasm
Q2FW39	0.0147492	0.604923	rpsI	30S ribosomal protein S9	cytosolic small ribosomal subunit
Q2FWZ8	0.00924776	0.602974	ftnA	Bacterial non-heme ferritin	cytoplasm
Q2G2F0	0.0142287	0.599804	SAOUHSC_01968	HIT domain-containing protein	cytoplasm
Q2FZF1	0.000845806	0.599216	rpmF	50S ribosomal protein L32	large ribosomal subunit
gene_1718	0.0066841	0.597338	-	Uncharacterized protein
Q2G0I7	0.0251848	0.596491	SAOUHSC_00578	Diphosphomevalonate decarboxylase	cytosol
Q2G1T5	6.93425e-05	0.592006	SAOUHSC_02802	Fibronectin binding protein B, putative	cell wall
Q2FYK2	0.00547658	0.584607	SAOUHSC_01438	Nfu_N domain-containing protein
Q2G1U5	0.0187093	0.582994	mecA	Adapter protein MecA
Q2FZX7	0.0483401	0.579759	SAOUHSC_00858	Uncharacterized protein
P0A0G2	0.0115324	0.567224	rpmD	50S ribosomal protein L30	cytosolic large ribosomal subunit
Q2G042	0.0471254	0.56447	SAOUHSC_00784	Uncharacterized protein
Q2G1U6	0.00555845	0.555393	spx	Global transcriptional regulator Spx	cytosol
Q2FYZ6	0.025999	0.549586	SAOUHSC_01275	Uncharacterized protein	integral component of membrane
Q2FXT3	0.0329577	0.548453	ruvA	Holliday junction ATP-dependent DNA helicase RuvA	Holliday junction helicase complex
Q2FZV8	0.00266213	0.546526	SAOUHSC_00877	Fe-S_biosyn domain-containing protein	cytoplasm
Q2FXZ7	0.0389395	0.543641	rpsU	30S ribosomal protein S21	ribosome
Q2FW62	0.000598909	0.538604	SAOUHSC_02445	Zinc-type alcohol dehydrogenase-like protein
P0A0H0	0.0123466	0.537957	rpsL	30S ribosomal protein S12	ribosome
O08387	0.0294798	0.537674	secY	Protein translocase subunit SecY	cell envelope Sec protein transport complex
Q2FVZ7	0.00267196	0.534264	SAOUHSC_02523	Uncharacterized protein
Q2FXT7	0.0134288	0.533728	SAOUHSC_01747	Preprotein translocase, YajC subunit	integral component of plasma membrane
Q2G1C5	0.0221643	0.527728	SAOUHSC_00200	Membrane protein, putative	integral component of membrane
Q2FWB0	0.02416	0.523095	SAOUHSC_02388	HTH arsR-type domain-containing protein
Q2FWN0	0.048749	0.52104	SAOUHSC_02258	Nitroreductase domain-containing protein
Q2G2H7	0.00470202	0.508216	mnhD1	Na(+)/H(+) antiporter subunit D1	integral component of membrane
Q2FYG4	0.0398221	0.501098	SAOUHSC_01488	Uncharacterized protein
Q2FWL6	0.000446086	0.49951	rex	Redox-sensing transcriptional repressor Rex	cytoplasm
Q2FYH7	0.0184622	0.488846	SAOUHSC_01470	DnaB_2 domain-containing protein
Q2FXQ1	0.0339573	0.47584	rplT	50S ribosomal protein L20	cytosolic large ribosomal subunit
Q2FVT0	0.0270812	0.470562	rpiA	Ribose-5-phosphate isomerase A	cytosol
Q2G0G4	0.00750106	0.468236	SAOUHSC_00605	N-acetyltransferase domain-containing protein
Q2FY04	0.0101039	0.45519	SAOUHSC_01670	Cytidine deaminase	cytosol
Q2G0U7	0.0193628	0.437147	SAOUHSC_00429	MutT/nudix family protein, putative
Q2FZX2	0.018932	0.42323	SAOUHSC_00863	Uncharacterized protein
Q2FUQ9	0.010622	0.412471	SAOUHSC_03045	Cold shock protein CspA	cytosol
Q2G2G4	0.00106195	0.411517	SAOUHSC_01055	Inositol monophosphatase family protein, putative
Q2FZW5	0.00783655	0.411194	SAOUHSC_00870	Teichoic acid D-alanyltransferase	integral component of membrane
Q2FXU3	0.0367066	0.410873	lytH	Probable cell wall amidase LytH	extracellular region
Q2FW29	0.0101427	0.401047	rpmJ	50S ribosomal protein L36	ribosome
Q2G0T9	0.040742	0.399554	SAOUHSC_00438	Alpha amylase family protein, putative	cytoplasm
Q2G170	0.00348471	0.399419	SAOUHSC_00284	5'-nucleotidase, lipoprotein e(P4) family	cell outer membrane
Q2FXP0	0.0165166	0.398412	SAOUHSC_01796	DNA-(apurinic or apyrimidinic site) lyase MutM
Q2FY29	0.028716	0.394591	SAOUHSC_01644	Lactamase_B domain-containing protein
Q2G0P6	0.0143159	0.385664	mcsB	Protein-arginine kinase
Q2G1V4	0.0372126	0.358914	SAOUHSC_00333	ABC transporter, ATP-binding protein, putative
Q2G0P7	0.00460773	0.35808	mcsA	Protein-arginine kinase activator protein
Q2G2M7	0.0438017	0.354241	SAOUHSC_00510	Serine acetyltransferase	cytosol
Q2G0T3	0.025419	0.352678	recR	Recombination protein RecR
Q2G2N2	0.0100198	0.342751	SAOUHSC_01358	Uncharacterized protein	integral component of membrane
gene_1640	0.0393702	0.335976	-	Uncharacterized protein
Q2FWI3	0.0313766	0.295185	SAOUHSC_02308	Uncharacterized protein	integral component of membrane
Q2FW50	0.000429772	0.235772	SAOUHSC_02467	Alpha-acetolactate decarboxylase
Q2G1D3	0.0476984	0.224627	SAOUHSC_00192	Coagulase

## Sheet: RES3(Treated) vs RES3
Uniprot ID	p-value	fold change	Gene	Protein	Cellular component
Q2G1U2	0.00273355	7.40755	SAOUHSC_01174	3-dmu-9_3-mt domain-containing protein
Q2G252	0.000859018	6.38432	rlmH	Ribosomal RNA large subunit methyltransferase H	cytoplasm
Q2FV83	0.00401695	5.07604	SAOUHSC_02852	HTH lysR-type domain-containing protein	cytosol
Q2FW52	0.00629143	4.65781	SAOUHSC_02465	Uncharacterized hydrolase SAOUHSC_02465	cytosol
Q2FWN2	0.0391573	4.48637	SAOUHSC_02256	Abortive infection protein	integral component of membrane
Q2FYN2	0.0169319	4.1001	cspA	Cold shock protein CspA	cytosol
Q2FY74	0.0268666	3.96601	xerD	Tyrosine recombinase XerD	cytoplasm
Q2FVX3	0.0473362	3.80175	fdhD	Sulfur carrier protein FdhD	cytoplasm
Q2FY67	0.0240608	3.65568	rnz	Ribonuclease Z (RNase Z)
Q2G188	0.0291065	3.47372	esaA	Type VII secretion system accessory factor EsaA	integral component of membrane
Q2FXI1	0.0403731	3.11462	SAOUHSC_01866	APH domain-containing protein
Q2FW06	0.00562523	3.02304	rplC	50S ribosomal protein L3	cytosolic large ribosomal subunit
Q2G1D7	0.0446186	2.98824	pflA	Pyruvate formate-lyase-activating enzyme	cytoplasm
Q2FXL4	0.0036799	2.98607	SAOUHSC_01821	N6_Mtase domain-containing protein
Q2G1X6	0.0154753	2.89551	queC	7-cyano-7-deazaguanine synthase
Q2G253	0.0121603	2.85025	SAOUHSC_00025	GRAM_POS_ANCHORING domain-containing protein	cell wall
Q2G2A1	0.00334836	2.81758	SAOUHSC_01692	CMP/dCMP-type deaminase domain-containing protein
Q2G2N4	0.00807959	2.63364	glcT	Protein GlcT
Q2FYP0	0.0260454	2.44458	asd	Aspartate-semialdehyde dehydrogenase
Q2FYT4	0.0476913	2.4306	sbcD	Nuclease SbcCD subunit D
Q2FZ73	0.00866552	2.38373	carA	Carbamoyl-phosphate synthase small chain	carbamoyl-phosphate synthase complex
Q2FYK6	0.0172685	2.33123	SAOUHSC_01434	Dihydrofolate reductase	cytosol
Q2FXT5	0.0396959	2.27052	queA	S-adenosylmethionine:tRNA ribosyltransferase-isomerase	cytoplasm
gene_187	0.0217469	2.26648	-	Uncharacterized protein
Q2FZC2	0.0125793	2.18392	SAOUHSC_01110	Fibrinogen-binding protein	extracellular space
Q2FX00	0.0346892	2.17885	gatD	Lipid II isoglutaminyl synthase (glutamine-hydrolyzing) subunit GatD
Q2FX12	0.00245342	2.16526	ptpA	Low molecular weight protein-tyrosine-phosphatase PtpA	extracellular region
Q9RFJ6	0.000842193	2.08989	rot	HTH-type transcriptional regulator rot (Repressor of toxins)
Q2G058	0.0424303	2.08271	SAOUHSC_00764	Uncharacterized protein
Q2FZQ5	0.00117792	2.06567	SAOUHSC_00945	Magnesium transporter MgtE	integral component of membrane
P69848	0.0127419	2.06175	moaA	GTP 3',8-cyclase	molybdopterin synthase complex
Q2G0I4	0.0399305	2.0417	merA	Pyridine nucleotide-disulfide oxidoreductase family protein	cytoplasm
Q2FZ88	0.0496037	2.01813	SAOUHSC_01152	Purine nucleoside phosphorylase
Q2FV10	2.99375e-06	2.00297	SAOUHSC_02933	Betaine aldehyde dehydrogenase
Q2G0T3	0.0190911	2.0006	recR	Recombination protein RecR
Q2FZ87	0.00481586	1.99434	SAOUHSC_01153	Pyridoxal phosphate homeostasis protein
Q2FWF1	0.00549331	1.98489	atpC	ATP synthase epsilon chain	plasma membrane
Q2FVX9	0.0207421	1.9475	moaC	Cyclic pyranopterin monophosphate synthase
Q2FXY0	0.0147921	1.93457	SAOUHSC_01700	CP-type G domain-containing protein
Q2FVQ3	0.0381197	1.93243	SAOUHSC_02649	Uncharacterized protein	plasma membrane
Q2G1D8	0.000818726	1.93217	pflB	Formate acetyltransferase	cytosol
Q2FW97	0.0201895	1.92715	SAOUHSC_02402	EIIA (EIII) (Mannitol-specific phosphotransferase enzyme IIA component)	plasma membrane
Q2FYV0	0.0116036	1.92598	SAOUHSC_01324	Uncharacterized protein
Q2G2W2	0.0311647	1.89459	SAOUHSC_02628	Uncharacterized protein	integral component of membrane
Q2G0X1	0.00849827	1.86868	SAOUHSC_00402	Uncharacterized lipoprotein SAOUHSC_00402	plasma membrane
Q2FWL0	0.0418275	1.8534	SAOUHSC_02279	TsaD domain-containing protein
Q2FZ71	0.00301538	1.81851	pyrF	Orotidine 5'-phosphate decarboxylase	cytosol
Q2FYY8	0.00796845	1.80362	SAOUHSC_01284	Uncharacterized protein
Q2G0Q7	0.00356675	1.80277	SAOUHSC_00489	Dihydropteroate synthase	cytosol
Q2FVD4	0.00430746	1.75563	SAOUHSC_02779	Uncharacterized protein
Q2G1S2	0.000621813	1.72145	SAOUHSC_00462	Uncharacterized protein	cytosol
Q2FX90	0.0263369	1.71065	SAOUHSC_01987	Uncharacterized protein	cytoplasm
Q2G0M1	0.0260946	1.70814	SAOUHSC_00539	dNK domain-containing protein	cytoplasm
Q2FZU5	0.00895417	1.69133	SAOUHSC_00895	Glutamate dehydrogenase
O50581	0.0486288	1.6679	recG	ATP-dependent DNA helicase RecG
gene_2732	0.0325037	1.65041	-	Uncharacterized protein
Q2FYH9	0.0379705	1.64976	SAOUHSC_01468	Uncharacterized protein
Q2FV11	0.0148204	1.64803	betA	Oxygen-dependent choline dehydrogenase
Q2G0X5	0.0339993	1.64796	SAOUHSC_00398	Restriction modification system specificity subunit, putative
Q2FYU4	0.00552875	1.62533	guaC	GMP reductase	GMP reductase complex
Q2G0U9	0.00864652	1.62236	sle1	N-acetylmuramoyl-L-alanine amidase sle1	cell surface
Q2FWH3	0.0044764	1.61999	ddl	D-alanine--D-alanine ligase	cytosol
Q2FVR9	0.0298907	1.5964	fni	Isopentenyl-diphosphate delta-isomerase	cytoplasm
Q2G2M2	0.0347596	1.58202	mprF	Phosphatidylglycerol lysyltransferase	integral component of membrane
Q2FWM2	0.038521	1.5585	SAOUHSC_02267	Fructokinase, putative
Q2G0N7	0.024886	1.55467	SAOUHSC_00523	MTS domain-containing protein
Q2G0M8	0.0112941	1.55211	SAOUHSC_00532	Putative pyridoxal phosphate-dependent acyltransferase
Q2FWY8	0.0253684	1.53233	gatC	Aspartyl/glutamyl-tRNA(Asn/Gln) amidotransferase subunit C
gene_2770	0.011061	1.53085	-	Uncharacterized protein
Q2FY34	0.000786722	1.51774	gcvPA	Probable glycine dehydrogenase (decarboxylating) subunit 1
Q2FXW4	0.0377071	1.50475	SAOUHSC_01717	Uncharacterized protein
Q2G0G6	0.00560533	1.50304	SAOUHSC_00603	Aldo_ket_red domain-containing protein	cytosol
Q2FW17	0.0171472	0.662405	rplX	50S ribosomal protein L24	cytosolic large ribosomal subunit
Q2G1N4	0.0263074	0.656439	SAOUHSC_00074	Periplasmic binding protein, putative	outer membrane-bounded periplasmic space
Q2G2P7	0.0261823	0.656333	hutH	Histidine ammonia-lyase	cytoplasm
Q2FVC3	0.00492516	0.65586	SAOUHSC_02790	Uncharacterized protein
Q2FXU1	0.0292823	0.655831	SAOUHSC_01742	(p)ppGpp synthase
Q2G0K9	0.0239823	0.654029	SAOUHSC_00551	Uncharacterized protein
Q2FX15	0.0316688	0.653021	SAOUHSC_02091	HotDog ACOT-type domain-containing protein	cytosol
Q2G2W9	0.0455142	0.646967	SAOUHSC_00455	PSP1 C-terminal domain-containing protein	cytoplasm
Q2FXK1	0.00808624	0.643218	SAOUHSC_01833	D-3-phosphoglycerate dehydrogenase
Q2FW22	0.00128328	0.642035	rplR	50S ribosomal protein L18	cytosolic large ribosomal subunit
Q2FZF1	0.00309657	0.641404	rpmF	50S ribosomal protein L32	large ribosomal subunit
gene_2640	0.0283015	0.639598	-	Uncharacterized protein
Q2G1U9	0.00443564	0.633401	SAOUHSC_02689	Uncharacterized protein
Q2G2G4	0.0198672	0.631392	SAOUHSC_01055	Inositol monophosphatase family protein, putative
Q2G1U6	0.0332485	0.630219	spx	Global transcriptional regulator Spx	cytosol
Q2G1Z9	0.00433453	0.628554	nadK	NAD kinase	cytoplasm
Q2G0E0	0.0226231	0.626442	graR	Response regulator protein GraR	cytosol
Q2FWI0	0.00264353	0.625291	kdpB	Potassium-transporting ATPase ATP-binding subunit	integral component of plasma membrane
Q2FY72	0.0278013	0.616583	SAOUHSC_01593	NUDIX domain protein	cytosol
Q2G0R3	0.0107703	0.597836	SAOUHSC_00483	S1 RNA binding domain protein
Q2FZ91	0.0246753	0.585539	divIB	Cell division protein DivIB	cell division site
Q2G086	0.0346642	0.582101	SAOUHSC_00734	Putative 5'(3')-deoxyribonucleotidase
Q2FYG4	0.0240275	0.581901	SAOUHSC_01488	Uncharacterized protein
Q2FWC4	0.0215366	0.581691	SAOUHSC_02374	Peptidase M20 domain-containing protein 2	cytoplasm
Q2FY51	0.0496061	0.580075	SAOUHSC_01614	Dihydrolipoyl dehydrogenase	membrane
Q2FZY0	0.00808887	0.574993	SAOUHSC_00854	Uncharacterized protein	integral component of membrane
Q2FXP3	0.0400453	0.571522	nrdR	Transcriptional repressor NrdR
Q2FV39	0.00105997	0.565127	SAOUHSC_02900	Uncharacterized hydrolase SAOUHSC_02900
Q2FXH6	0.0113279	0.561085	SAOUHSC_01871	Polysaccharide biosynthesis protein, putative	integral component of membrane
Q2FXH0	0.0283932	0.557621	SAOUHSC_01877	Elp3 domain-containing protein
Q2FYZ6	0.00334408	0.552876	SAOUHSC_01275	Uncharacterized protein	integral component of membrane
O33599	8.59479e-05	0.551151	lytM	Glycyl-glycine endopeptidase LytM	extracellular region
Q2G2M8	0.0369773	0.534688	SAOUHSC_02004	UPF0374 protein SAOUHSC_02004
Q2G0B5	0.0103474	0.527048	SAOUHSC_00690	Uncharacterized protein
Q2G2X1	0.0363809	0.519135	SAOUHSC_00454	DNA polymerase III subunit delta'	DNA polymerase III complex
Q2FXJ7	0.041976	0.515173	SAOUHSC_01837	1-acyl-sn-glycerol-3-phosphate acyltransferases domain protein
Q2G116	0.0370399	0.510017	SAOUHSC_00345	Uncharacterized protein
Q2G1D5	0.000249644	0.496998	SAOUHSC_00190	GP-PDE domain-containing protein	integral component of membrane
Q2G2M9	0.0150311	0.46117	SAOUHSC_02003	Putative multidrug export ATP-binding/permease protein SAOUHSC_02003	integral component of membrane
Q2FXN7	0.0120259	0.448181	SAOUHSC_01799	Sensor protein kinase WalK	integral component of plasma membrane
Q2FXZ7	0.030926	0.447404	rpsU	30S ribosomal protein S21	ribosome
Q2G254	0.0460588	0.445794	SAOUHSC_01476	MazG domain-containing protein
Q2FWG7	0.0121162	0.435551	SAOUHSC_02324	HD domain-containing protein
Q2FV19	0.0145362	0.420614	SAOUHSC_02921	Alpha-acetolactate decarboxylase
Q2FUQ9	0.0332874	0.412225	SAOUHSC_03045	Cold shock protein CspA	cytosol
Q2FZB8	0.0170151	0.383252	SAOUHSC_01114	Fibrinogen-binding protein	extracellular space
Q2FZX2	0.00219211	0.366709	SAOUHSC_00863	Uncharacterized protein
Q2G1H2	0.000780213	0.355771	SAOUHSC_00151	Branched-chain amino acid transport system carrier protein	integral component of membrane
Q2FW29	0.0117969	0.260686	rpmJ	50S ribosomal protein L36	ribosome
Q2G0A1	0.0163333	0.148478	SAOUHSC_00704	Uncharacterized protein	integral component of membrane

## Sheet: TOL2(Treated) vs TOL2
Uniprot ID	p-value	fold change	Gene	Protein names	Cellular component
Q2FVN8	0.00330642	4.89521	SAOUHSC_02664	Transcriptional regulator, putative
Q2FZ44	0.0139755	4.4776	rimM	Ribosome maturation factor RimM	cytoplasm
Q2G2A8	0.0143658	4.3313	SAOUHSC_01049	Spermidine/putrescine ABC transporter, spermidine/putrescine-binding protein, putative	periplasmic space
Q2FZ70	0.0345944	4.28714	pyrE	Orotate phosphoribosyltransferase
Q2G1P3	0.0303617	4.12517	SAOUHSC_00061	Uncharacterized protein
P0A0K3	0.0034908	4.11695	SAOUHSC_02013	Uncharacterized protein SAOUHSC_02013
Q05615	0.03218	4.08119	aroA	3-phosphoshikimate 1-carboxyvinyltransferase	cytoplasm
Q2G1U2	0.0216904	3.9218	SAOUHSC_01174	3-dmu-9_3-mt domain-containing protein
Q2FXT4	0.0100428	3.6512	ruvB	Holliday junction ATP-dependent DNA helicase RuvB
Q2FYK6	0.000523422	3.41432	SAOUHSC_01434	Dihydrofolate reductase	cytosol
Q2FUS9	0.00122236	3.3771	SAOUHSC_03022	UPF0312 protein SAOUHSC_03022
Q2G2Q1	0.00368722	3.3763	rpsO	30S ribosomal protein S15	cytosolic small ribosomal subunit
Q2FXL4	0.0184734	3.33669	SAOUHSC_01821	N6_Mtase domain-containing protein
Q2FYN2	0.0484348	3.26641	cspA	Cold shock protein CspA	cytosol
gene_1917	0.0187012	3.26333	-	Uncharacterized protein
Q2G2G2	0.00241109	3.22951	saeR	Response regulator SaeR	cytosol
gene_2758	0.0129031	3.13363	-	Uncharacterized protein
Q2FW06	0.00510206	2.99555	rplC	50S ribosomal protein L3	cytosolic large ribosomal subunit
Q2FV58	0.0210113	2.95516	crtQ	4,4'-diaponeurosporenoate glycosyltransferase	integral component of membrane
Q2G202	0.0012245	2.85116	SAOUHSC_00939	Uncharacterized protein	cytoplasm
Q2FVS3	0.00417752	2.8387	ecsA_3	ABC transporter domain-containing protein
Q2FVT6	0.0140713	2.78556	hutI	Imidazolonepropionase	cytoplasm
Q2G2N5	0.013972	2.70021	SAOUHSC_01354	Sodium:alanine symporter family protein, putative	integral component of membrane
Q2G098	0.0169807	2.66336	SAOUHSC_00723	Chorismate_bind domain-containing protein	cytoplasm
Q2FV69	0.0320388	2.65229	SAOUHSC_02867	HTH tetR-type domain-containing protein
Q2FZL6	0.0490735	2.64319	menH	Putative 2-succinyl-6-hydroxy-2,4-cyclohexadiene-1-carboxylate synthase
Q2G261	0.00852925	2.53343	sodM	Superoxide dismutase [Mn/Fe] 2
Q2G0D8	0.0320032	2.51271	SAOUHSC_00667	ABC transporter ATP-binding protein, putative	plasma membrane
Q2FWH3	0.00374795	2.44885	ddl	D-alanine--D-alanine ligase	cytosol
Q2G1X6	0.0299199	2.44621	queC	7-cyano-7-deazaguanine synthase
Q2FXW0	0.0149327	2.4308	SAOUHSC_01721	UPF0297 protein SAOUHSC_01721
Q2FW52	0.00783061	2.4246	SAOUHSC_02465	Uncharacterized hydrolase SAOUHSC_02465	cytosol
Q2FXM0	0.0102182	2.37897	SAOUHSC_01815	UPF0173 metal-dependent hydrolase SAOUHSC_01815
Q2FZC5	0.0168537	2.32008	SAOUHSC_01107	dITP/XTP pyrophosphatase	cytoplasm
Q2FVG0	0.0430076	2.26593	SAOUHSC_02754	ABC transporter, ATP-binding protein, putative	membrane
Q2G0E5	0.0178765	2.21276	SAOUHSC_00661	Abhydrolase_3 domain-containing protein	integral component of membrane
Q2G2M2	0.0109558	2.14867	mprF	Phosphatidylglycerol lysyltransferase	integral component of membrane
Q2G2E4	0.00280517	2.09759	SAOUHSC_00648	Uncharacterized protein	integral component of plasma membrane
Q2FXW3	0.0144799	2.09531	trmR	tRNA 5-hydroxyuridine methyltransferase
Q2FXY1	0.0188257	2.04568	aroE	Shikimate dehydrogenase (NADP(+))	cytosol
Q2G0F2	0.020352	2.00207	SAOUHSC_00617	Uncharacterized protein
gene_10	0.005792	1.9021	-	Uncharacterized protein
Q2FVN7	0.0179359	1.89328	SAOUHSC_02665	Putative_PNPOx domain-containing protein
Q2FZ30	5.22334e-05	1.85067	xerC	Tyrosine recombinase XerC	cytoplasm
Q2FWC7	0.00257918	1.82981	coaW	Type II pantothenate kinase	cytosol
Q2FWD5	0.000546284	1.80891	SAOUHSC_02364	HTH hxlR-type domain-containing protein
Q2FZQ3	0.000846343	1.80004	fabI	Enoyl-[acyl-carrier-protein] reductase [NADPH] FabI
Q2FXL3	0.000387068	1.79848	tpx	Thiol peroxidase (Tpx)
Q2G009	0.0221859	1.79014	SAOUHSC_00819	Cold shock protein CspA	cytosol
Q2FZN7	0.0160763	1.78357	SAOUHSC_00963	Lipoate--protein ligase	cytoplasm
Q2FUW7	0.0370082	1.78051	gtfA	UDP-N-acetylglucosamine--peptide N-acetylglucosaminyltransferase GtfA subunit	cytoplasm
Q2FVT2	0.000984535	1.77308	hutG	Formimidoylglutamase
Q2FZ53	0.00935838	1.77093	fabG	3-oxoacyl-[acyl-carrier-protein] reductase
Q2G1E6	0.0328189	1.70471	SAOUHSC_00179	Uncharacterized protein
Q2G1H0	0.000663068	1.70341	ipdC	Indolepyruvate decarboxylase, putative	cytosol
Q2FWL0	0.0129811	1.69217	SAOUHSC_02279	TsaD domain-containing protein
Q2FYY1	0.00556083	1.69014	SAOUHSC_01292	Uncharacterized protein
Q2G0B9	0.00473824	1.67456	SAOUHSC_00686	Uncharacterized protein
Q9RFJ6	0.00428738	1.65972	rot	HTH-type transcriptional regulator rot (Repressor of toxins)
Q2FW20	0.0264955	1.64606	rpsH	30S ribosomal protein S8	cytosolic small ribosomal subunit
Q2FY33	0.0293888	1.64287	gcvT	Aminomethyltransferase	cytosol
Q2G0I4	0.0256588	1.63354	merA	Pyridine nucleotide-disulfide oxidoreductase family protein	cytoplasm
Q2FZV6	0.00226069	1.6229	ampA	Probable cytosol aminopeptidase	cytoplasm
Q2G1B9	0.00974796	1.60784	tarJ	Ribulose-5-phosphate reductase 1
Q2FXP2	0.0124718	1.58938	SAOUHSC_01794	Glyceraldehyde-3-phosphate dehydrogenase
Q2G1P4	0.0494715	1.58785	SAOUHSC_00060	PhoU domain-containing protein	integral component of membrane
Q2FZ87	0.0319594	1.58137	SAOUHSC_01153	Pyridoxal phosphate homeostasis protein
Q2G0X1	0.017043	1.57651	SAOUHSC_00402	Uncharacterized lipoprotein SAOUHSC_00402	plasma membrane
Q2FXY7	0.0223385	1.57173	lepA	Elongation factor 4	plasma membrane
Q2G077	0.029963	1.56966	SAOUHSC_00743	Ribonucleoside-diphosphate reductase	ribonucleoside-diphosphate reductase complex
Q2FV10	0.0444664	1.56498	SAOUHSC_02933	Betaine aldehyde dehydrogenase
Q2G0T3	0.0250542	1.56219	recR	Recombination protein RecR
Q2FXQ3	0.0329722	1.56066	SAOUHSC_01782	Nudix hydrolase domain-containing protein
Q2FXY0	0.033836	1.55855	SAOUHSC_01700	CP-type G domain-containing protein
Q2G252	0.0339514	1.5507	rlmH	Ribosomal RNA large subunit methyltransferase H	cytoplasm
Q2FWF1	0.0446821	1.53669	atpC	ATP synthase epsilon chain	plasma membrane
Q2G0M8	0.0081572	1.53209	SAOUHSC_00532	Putative pyridoxal phosphate-dependent acyltransferase
Q2FY74	0.00380594	1.53175	xerD	Tyrosine recombinase XerD	cytoplasm
Q2FV27	0.00230102	1.53103	SAOUHSC_02912	3-dmu-9_3-mt domain-containing protein
Q2G035	0.00444031	1.50072	SAOUHSC_00792	Epimerase family protein SAOUHSC_00792
Q2G0B7	0.00824516	0.666588	SAOUHSC_00688	Cytokinin riboside 5'-monophosphate phosphoribohydrolase	cytosol
gene_2413	0.0440369	0.663627	-	Uncharacterized protein
Q2FX98	0.0175884	0.66198	SAOUHSC_01979	HTH cro/C1-type domain-containing protein
Q2FZH2	0.0429805	0.659635	SAOUHSC_01032	Cytochrome d ubiquinol oxidase, subunit II, putative	integral component of membrane
Q2FXU1	0.0106348	0.659467	SAOUHSC_01742	(p)ppGpp synthase
O08387	0.00184432	0.65754	secY	Protein translocase subunit SecY	cell envelope Sec protein transport complex
Q2G2W9	0.0372419	0.648075	SAOUHSC_00455	PSP1 C-terminal domain-containing protein	cytoplasm
Q2FXW2	0.0130388	0.641776	SAOUHSC_01719	UPF0473 protein SAOUHSC_01719
Q2FWH9	0.00722641	0.64047	kdpA	Potassium-transporting ATPase potassium-binding subunit	integral component of plasma membrane
Q2G2H1	0.0425359	0.637837	SAOUHSC_02014	Uncharacterized protein
Q2FXV2	0.0324616	0.634382	SAOUHSC_01729	Uncharacterized protein
Q2FXK1	0.0286233	0.628419	SAOUHSC_01833	D-3-phosphoglycerate dehydrogenase
Q2FYV3	0.0250847	0.622738	SAOUHSC_01321	Threonine synthase	cytoplasm
Q2G1U6	0.0212451	0.618994	spx	Global transcriptional regulator Spx	cytosol
Q2FWL6	0.0326449	0.614118	rex	Redox-sensing transcriptional repressor Rex	cytoplasm
Q2G2T8	0.0025786	0.610213	SAOUHSC_00712	Aldo_ket_red domain-containing protein
Q2G015	0.0202461	0.603079	clfA	Clumping factor A	cell wall
Q2FZ22	0.00779849	0.598946	pyrH	Uridylate kinase	cytosol
Q2FWZ3	0.014829	0.596108	SAOUHSC_02113	RNA methyltransferase, TrmA family, putative
Q2FY51	0.0369421	0.592772	SAOUHSC_01614	Dihydrolipoyl dehydrogenase	membrane
Q2FUY9	0.0186854	0.584097	SAOUHSC_02956	DNA-binding response regulator, putative	cytosol
Q2FVY4	0.0078497	0.58266	mobA	Probable molybdenum cofactor guanylyltransferase	cytoplasm
Q2FZB8	0.0128773	0.569897	SAOUHSC_01114	Fibrinogen-binding protein	extracellular space
Q2FXP5	0.0493823	0.549141	SAOUHSC_01791	Uncharacterized protein
Q2FY29	0.0352063	0.544987	SAOUHSC_01644	Lactamase_B domain-containing protein
Q2G061	0.0121141	0.542899	SAOUHSC_00760	Uncharacterized membrane protein SAOUHSC_00760	integral component of membrane
Q2FVV4	0.000642401	0.530169	SAOUHSC_02587	Uncharacterized protein	integral component of membrane
Q2FX07	0.0123102	0.529271	SAOUHSC_02100	DUF2154 domain-containing protein	integral component of membrane
Q2FZZ0	0.0139151	0.529114	SAOUHSC_00844	Lipoprotein	membrane
Q2FVK5	0.00628541	0.526806	sbi	Immunoglobulin-binding protein Sbi	extracellular region
Q2FZH7	0.00706144	0.507483	SAOUHSC_01027	Uncharacterized protein
Q2FY41	0.0139834	0.50514	efp	Elongation factor P (EF-P)	cytoplasm
gene_2754	0.0277034	0.499457	-	Uncharacterized protein
Q2G1P7	0.0317189	0.497591	SAOUHSC_00056	HTH araC/xylS-type domain-containing protein
Q2FVN4	0.00926942	0.491829	SAOUHSC_02668	Uncharacterized protein	integral component of membrane
P0A0H0	0.00247183	0.472848	rpsL	30S ribosomal protein S12	ribosome
Q2FV42	0.043434	0.46269	SAOUHSC_02897	HTH-type transcriptional regulator SAOUHSC_02897
Q2FW29	0.00547626	0.452607	rpmJ	50S ribosomal protein L36	ribosome
Q2G1A5	0.0139108	0.438077	rbsD	D-ribose pyranase	cytosol
Q2G2X4	0.0125166	0.426968	tarB	Teichoic acid glycerol-phosphate primase	plasma membrane
Q2G2D1	0.0244609	0.417098	SAOUHSC_01244	YlxR domain-containing protein
Q2G0T9	0.031178	0.377023	SAOUHSC_00438	Alpha amylase family protein, putative	cytoplasm
gene_2771	0.00618008	0.330472	-	Uncharacterized protein

## Sheet: TOL5(Treated) vs TOL5
Uniprot ID	p-value	fold change	Gene	Protein	Cellular component
Q2FXG2	0.000424297	6.56209	ribH	6,7-dimethyl-8-ribityllumazine synthase	cytosol
Q2FYK6	0.0088	6.31569	SAOUHSC_01434	Dihydrofolate reductase	cytosol
Q2G1U2	0.0474183	6.24306	SAOUHSC_01174	3-dmu-9_3-mt domain-containing protein
Q2G2N4	0.0033901	6.07824	glcT	Protein GlcT
Q2FYY8	0.00060518	5.32192	SAOUHSC_01284	Uncharacterized protein
Q2FZ30	0.0411286	5.10845	xerC	Tyrosine recombinase XerC	cytoplasm
Q2FX00	0.00845898	4.73896	gatD	Lipid II isoglutaminyl synthase (glutamine-hydrolyzing) subunit GatD
Q2G0L7	9.60626e-05	4.67582	azo1	FMN-dependent NADPH-azoreductase	cytosol
Q2G2C4	0.0386107	4.51032	tarI'	Ribitol-5-phosphate cytidylyltransferase 2
Q2FXQ8	0.0129524	4.50973	engB	Probable GTP-binding protein EngB	cytosol
Q2FV57	0.00724867	4.48302	crtP	4,4'-diaponeurosporene oxygenase
Q2G2Q1	0.041731	4.4127	rpsO	30S ribosomal protein S15	cytosolic small ribosomal subunit
Q2FW97	0.0402289	4.25377	SAOUHSC_02402	EIIA (EIII) (Mannitol-specific phosphotransferase enzyme IIA component)	plasma membrane
Q2FW49	0.000222997	4.07121	SAOUHSC_02468	Acetolactate synthase, putative	acetolactate synthase complex
Q2FVH3	0.0203432	4.02783	SAOUHSC_02739	2-dehydropantoate 2-reductase	cytoplasm
Q2FW01	0.0279701	3.88234	SAOUHSC_02519	N-acetyltransferase domain-containing protein
Q2FYV6	0.00538977	3.86896	SAOUHSC_01318	Uncharacterized protein
Q2G2A1	0.00136933	3.80581	SAOUHSC_01692	CMP/dCMP-type deaminase domain-containing protein
Q2G058	0.00915272	3.80566	SAOUHSC_00764	Uncharacterized protein
Q2FZY4	0.00139884	3.77148	SAOUHSC_00850	NifU_N domain-containing protein	cytoplasm
Q2G2A2	0.0243076	3.73999	SAOUHSC_01044	UPF0223 protein SAOUHSC_01044
Q2FZX5	0.000880844	3.71304	SAOUHSC_00860	5-nucleotidase family protein	outer membrane-bounded periplasmic space
Q2FZ71	0.00458683	3.63743	pyrF	Orotidine 5'-phosphate decarboxylase	cytosol
gene_2758	0.00218933	3.58145	-	Uncharacterized protein
Q2FX12	0.0385173	3.55184	ptpA	Low molecular weight protein-tyrosine-phosphatase PtpA	extracellular region
Q2FZW2	0.002018	3.5256	SAOUHSC_00873	NifU domain-containing protein
Q2G1N9	0.005916	3.47562	SAOUHSC_00067	L-lactate permease	integral component of plasma membrane
Q2FXN6	0.000698062	3.4291	SAOUHSC_01800	Two-component response regulator, putative	cytosol
Q2G0B9	0.000226102	3.40955	SAOUHSC_00686	Uncharacterized protein
Q2FW52	0.00465847	3.37752	SAOUHSC_02465	Uncharacterized hydrolase SAOUHSC_02465	cytosol
Q2G126	0.0175812	3.31758	SAOUHSC_00330	Uncharacterized protein
Q2FW06	0.0206429	3.23526	rplC	50S ribosomal protein L3	cytosolic large ribosomal subunit
Q2G084	0.0434832	3.07701	SAOUHSC_00736	Putative lipid kinase SAOUHSC_00736
Q2FV77	0.00147094	2.99647	SAOUHSC_02859	3-hydroxy-3-methylglutaryl coenzyme A reductase
Q2FZ53	0.00026428	2.95126	fabG	3-oxoacyl-[acyl-carrier-protein] reductase
Q2G0G3	0.000136258	2.91669	SAOUHSC_00606	HD domain-containing protein
Q2FYG6	0.00930408	2.87454	SAOUHSC_01486	Heptaprenyl diphosphate syntase component II, putative
Q2FXU0	0.00307876	2.82831	apt	Adenine phosphoribosyltransferase	cytoplasm
Q2G0V7	0.00175154	2.73298	SAOUHSC_00417	Hydrolase_4 domain-containing protein
Q2FZH1	0.0220099	2.72723	SAOUHSC_01034	Uncharacterized protein
Q2G0E2	0.0240756	2.71861	SAOUHSC_00663	N-acetyltransferase domain-containing protein
Q2G1B9	0.00312806	2.69748	tarJ	Ribulose-5-phosphate reductase 1
Q2G242	0.0147223	2.69614	SAOUHSC_00508	TRAM domain-containing protein	integral component of membrane
Q2FZ73	0.0112501	2.69241	carA	Carbamoyl-phosphate synthase small chain	carbamoyl-phosphate synthase complex
Q2FY61	0.00159275	2.68851	SAOUHSC_01604	VOC domain-containing protein
Q2G261	0.021984	2.65807	sodM	Superoxide dismutase [Mn/Fe] 2
Q2FZM1	0.00024716	2.64959	SAOUHSC_00979	N-acetyltransferase domain-containing protein
Q2G2W2	0.039985	2.59349	SAOUHSC_02628	Uncharacterized protein	integral component of membrane
Q2FVQ1	0.00675937	2.54566	SAOUHSC_02651	N-acetyltransferase domain-containing protein
Q2FXM7	0.00355488	2.53517	accA	Acetyl-coenzyme A carboxylase carboxyl transferase subunit alpha	acetyl-CoA carboxylase complex
Q2FXY0	0.0350422	2.53032	SAOUHSC_01700	CP-type G domain-containing protein
Q2G146	0.0401657	2.48602	SAOUHSC_00309	3Beta_HSD domain-containing protein
Q2G2G2	0.00835515	2.45245	saeR	Response regulator SaeR	cytosol
Q2G1M1	0.00369369	2.43139	SAOUHSC_00086	Acetoin(diacetyl) reductase
Q2FZY5	0.0111571	2.36685	SAOUHSC_00849	Probable cysteine desulfurase
Q2G0S7	0.00358435	2.36246	SAOUHSC_00467	Pur operon repressor
Q2FZ03	0.00920712	2.32957	SAOUHSC_01268	Thiamine_BP domain-containing protein
Q2FZ88	0.044903	2.27599	SAOUHSC_01152	Purine nucleoside phosphorylase
Q2G023	0.0404137	2.26752	smpB	SsrA-binding protein	cytosol
Q2G1A8	0.0161051	2.26358	SAOUHSC_00237	Methyltransf_25 domain-containing protein
Q2G2J7	0.03665	2.25349	SAOUHSC_01414	Uncharacterized protein
Q2G0I4	0.0108308	2.24534	merA	Pyridine nucleotide-disulfide oxidoreductase family protein	cytoplasm
Q2G025	0.041174	2.24151	SAOUHSC_00802	Carboxylesterase, putative
Q2FZ65	0.0411553	2.1914	SAOUHSC_01186	PPM-type phosphatase domain-containing protein
Q2FX90	0.000623449	2.17724	SAOUHSC_01987	Uncharacterized protein	cytoplasm
Q2FZD2	0.00491304	2.15335	trxA	Thioredoxin (Trx)	cytoplasm
Q2FVP8	0.0220707	2.15168	SAOUHSC_02654	Ferredoxin--NADP reductase
Q2G2L1	0.00136767	2.11163	tagH	Teichoic acids export ATP-binding protein TagH	plasma membrane
Q2FWF1	0.00191091	2.07835	atpC	ATP synthase epsilon chain	plasma membrane
Q2FZC5	0.000675512	2.07254	SAOUHSC_01107	dITP/XTP pyrophosphatase	cytoplasm
Q2FVS3	0.00176135	2.05472	ecsA_3	ABC transporter domain-containing protein
Q2FV75	0.0141501	2.0448	SAOUHSC_02861	Methylated-DNA--protein-cysteine methyltransferase	cytoplasm
Q2FZ66	0.00287466	2.03974	rlmN	Probable dual-specificity RNA methyltransferase RlmN	cytoplasm
Q2FVF9	0.0135346	2.02547	SAOUHSC_02755	Uncharacterized protein
Q2FV10	0.00518891	2.02186	SAOUHSC_02933	Betaine aldehyde dehydrogenase
Q2FXG5	0.0197681	2.01308	SAOUHSC_01882	Hydrolase_4 domain-containing protein	membrane
Q2G1D8	0.00239199	1.99852	pflB	Formate acetyltransferase	cytosol
Q2FXZ8	0.0442065	1.98129	SAOUHSC_01677	NfeD domain-containing protein	integral component of membrane
Q2G0Q0	0.00760003	1.94183	pdxT	Pyridoxal 5'-phosphate synthase subunit PdxT	cytosol
Q2G0Q6	0.0378204	1.9404	SAOUHSC_00490	7,8-dihydroneopterin aldolase	cytoplasm
Q2FZ45	0.0183999	1.93807	rpsP	30S ribosomal protein S16	small ribosomal subunit
Q2G0Q7	2.54539e-05	1.928	SAOUHSC_00489	Dihydropteroate synthase	cytosol
Q2G1H0	0.00298432	1.9254	ipdC	Indolepyruvate decarboxylase, putative	cytosol
Q2G094	0.0243903	1.9179	SAOUHSC_00727	AHS2 domain-containing protein
Q2FY08	0.000167313	1.89732	glyQS	Glycine--tRNA ligase	cytoplasm
Q2G2M0	0.0451074	1.89041	SAOUHSC_01362	Tautomerase
Q2FZL8	0.0107521	1.88586	SAOUHSC_00982	Isochorismate synthase
Q2FYQ2	0.00127208	1.87717	SAOUHSC_01383	Uncharacterized protein
Q2FXV7	0.0176471	1.85663	SAOUHSC_01724	TPR_REGION domain-containing protein
Q2FZS0	0.0223169	1.8501	fabH	3-oxoacyl-[acyl-carrier-protein] synthase 3	cytoplasm
Q2G0M8	0.00175921	1.83765	SAOUHSC_00532	Putative pyridoxal phosphate-dependent acyltransferase
Q2FYL0	0.000149897	1.83672	SAOUHSC_01430	Phosphotransferase system enzyme IIA, putative	extrinsic component of cytoplasmic side of plasma membrane
Q2G039	0.0066721	1.827	SAOUHSC_00787	Nucleotide-binding protein SAOUHSC_00787
Q2FXL4	0.0103964	1.80565	SAOUHSC_01821	N6_Mtase domain-containing protein
Q2FZP4	0.0117381	1.80483	prfC	Peptide chain release factor 3	cytosol
O52582	0.000274353	1.8028	cdr	Coenzyme A disulfide reductase
Q2FV89	0.00303526	1.78623	SAOUHSC_02845	Thioredoxin domain-containing protein
Q2FZ29	0.00640204	1.76651	hslV	ATP-dependent protease subunit HslV	HslUV protease complex
Q2FUZ0	0.00182983	1.76116	SAOUHSC_02955	Sensor histidine kinase, putative	integral component of membrane
Q2FZV6	0.00171836	1.75312	ampA	Probable cytosol aminopeptidase	cytoplasm
Q2FXW4	0.0417196	1.74549	SAOUHSC_01717	Uncharacterized protein
gene_2710	0.0307936	1.7311	-	Uncharacterized protein
Q2G0N7	0.0116165	1.73024	SAOUHSC_00523	MTS domain-containing protein
Q2G2T3	0.000622651	1.70782	rplI	50S ribosomal protein L9	cytosolic large ribosomal subunit
Q2G0Y0	0.000289511	1.69907	SAOUHSC_00382	NAD(P)-bd_dom domain-containing protein
Q2G089	0.0424071	1.6968	SAOUHSC_00731	ABC transporter domain protein
Q2FXT9	0.0417162	1.69544	SAOUHSC_01744	Single-stranded-DNA-specific exonuclease RecJ
Q2FZ31	0.00788373	1.69034	trmFO	Methylenetetrahydrofolate--tRNA-(uracil-5-)-methyltransferase TrmFO	cytosol
Q2FZG8	0.000620936	1.68952	rpoY	DNA-directed RNA polymerase subunit epsilon
Q2FZU5	0.002267	1.68783	SAOUHSC_00895	Glutamate dehydrogenase
Q2G201	0.0105202	1.67504	SAOUHSC_00940	CYTH domain-containing protein
Q2G0U9	0.0461552	1.6699	sle1	N-acetylmuramoyl-L-alanine amidase sle1	cell surface
Q2FZD8	0.0038781	1.66544	pheT	Phenylalanine--tRNA ligase beta subunit	phenylalanine-tRNA ligase complex
P0A0J3	0.026464	1.65269	sodA	Superoxide dismutase [Mn] 1
Q2FXV6	0.0152984	1.64355	mnmA	tRNA-specific 2-thiouridylase MnmA	cytoplasm
Q2FYG2	0.0056369	1.63943	SAOUHSC_01490	DNA-binding protein HU, putative	cytosol
Q2FXG0	0.0481401	1.63838	SAOUHSC_01888	Riboflavin synthase, alpha subunit
Q2G069	0.00678584	1.63775	murB	UDP-N-acetylenolpyruvoylglucosamine reductase	cytoplasm
Q2G243	0.000837726	1.63756	radA	DNA repair protein RadA
Q2G277	0.0440636	1.61372	SAOUHSC_00774	Uncharacterized protein
Q2FWF4	0.0312394	1.6099	murA	UDP-N-acetylglucosamine 1-carboxyvinyltransferase	cytoplasm
Q2FW57	0.0498252	1.60745	SAOUHSC_02460	Aldo_ket_red domain-containing protein	cytosol
Q2G035	0.022242	1.60736	SAOUHSC_00792	Epimerase family protein SAOUHSC_00792
Q2G0Y6	0.0150312	1.59956	guaA	GMP synthase [glutamine-hydrolyzing]	cytosol
gene_2744	0.00982847	1.5992	-	Uncharacterized protein
Q2G1H9	0.0477577	1.59414	SAOUHSC_00144	Acyl-CoA synthetase (Putative long chain fatty acid-CoA ligase VraA)	cytoplasm
Q2FZX1	0.0366986	1.55995	SAOUHSC_00864	Uncharacterized protein
Q2FXX8	0.0232882	1.55503	mtnN	5'-methylthioadenosine/S-adenosylhomocysteine nucleosidase	cytosol
Q2FXN3	0.000872868	1.54778	SAOUHSC_01802	Citrate synthase
Q2FXI0	0.00554035	1.54151	SAOUHSC_01867	D-alanine aminotransferase
Q2FV11	0.000839669	1.52354	betA	Oxygen-dependent choline dehydrogenase
Q2FY79	0.00715643	1.51986	srrA	Transcriptional regulatory protein SrrA	cytosol
P60430	0.0127752	1.51537	rplB	50S ribosomal protein L2	cytosolic large ribosomal subunit
Q2FWE6	0.012234	1.51099	upp	Uracil phosphoribosyltransferase	cytoplasm
Q2G1Z4	0.0313923	1.5085	proS	Proline--tRNA ligase	cytosol
Q2FYJ1	0.00310934	1.50005	SAOUHSC_01454	53EXOc domain-containing protein
Q2FV39	0.00936552	0.663887	SAOUHSC_02900	Uncharacterized hydrolase SAOUHSC_02900
Q2G1U8	0.000290575	0.658462	SAOUHSC_02690	ZinT domain-containing protein
Q2FV21	0.00907902	0.657302	panB	3-methyl-2-oxobutanoate hydroxymethyltransferase	cytoplasm
Q2FZG6	0.0203954	0.65713	def	Peptide deformylase
Q2FW16	0.00854024	0.657102	rplN	50S ribosomal protein L14	cytosolic large ribosomal subunit
Q2FZF1	0.00944924	0.653448	rpmF	50S ribosomal protein L32	large ribosomal subunit
Q2FZ02	0.037474	0.652499	miaB	tRNA-2-methylthio-N(6)-dimethylallyladenosine synthase	cytosol
Q2FZH8	0.0499555	0.651488	SAOUHSC_01026	Uncharacterized protein
Q2FVQ2	0.0215357	0.651312	SAOUHSC_02650	Uncharacterized lipoprotein SAOUHSC_02650	plasma membrane
Q2FW62	0.000442044	0.646851	SAOUHSC_02445	Zinc-type alcohol dehydrogenase-like protein
Q2FXT3	0.0104524	0.646697	ruvA	Holliday junction ATP-dependent DNA helicase RuvA	Holliday junction helicase complex
Q2FZ51	0.0322728	0.640312	acpP	Acyl carrier protein	cytosol
Q2FZK7	0.00120717	0.638791	atl	Bifunctional autolysin	extracellular region
Q2FWI1	0.00931198	0.638509	kdpC	Potassium-transporting ATPase KdpC subunit	integral component of plasma membrane
Q2G1C5	0.0125019	0.63313	SAOUHSC_00200	Membrane protein, putative	integral component of membrane
gene_2413	0.00824845	0.631536	-	Uncharacterized protein
Q2G116	0.0345451	0.63117	SAOUHSC_00345	Uncharacterized protein
Q2FXT7	0.0136332	0.627817	SAOUHSC_01747	Preprotein translocase, YajC subunit	integral component of plasma membrane
Q2G015	0.00661984	0.626898	clfA	Clumping factor A	cell wall
Q2G2F0	0.00461964	0.624248	SAOUHSC_01968	HIT domain-containing protein	cytoplasm
Q2G2H0	0.0461375	0.623554	SAOUHSC_02010	Uncharacterized protein
Q2FW15	0.000576638	0.623443	rpsQ	30S ribosomal protein S17	cytosolic small ribosomal subunit
Q2G230	0.0245768	0.623091	tmk	Thymidylate kinase	cytoplasm
Q2FXF9	0.0153377	0.621971	SAOUHSC_01889	Riboflavin biosynthesis protein RibD
Q2FYG4	0.0271961	0.621122	SAOUHSC_01488	Uncharacterized protein
O33599	0.00267161	0.614663	lytM	Glycyl-glycine endopeptidase LytM	extracellular region
Q2FW66	0.013635	0.612209	asp23	Alkaline shock protein 23
Q2G189	0.0213139	0.610024	esxA	Type VII secretion system extracellular protein A	extracellular region
Q2FZG1	2.16726e-05	0.608786	SAOUHSC_01069	Uncharacterized protein
Q2G1U6	0.00769451	0.607329	spx	Global transcriptional regulator Spx	cytosol
Q2G1N7	0.00490511	0.606922	sarS	HTH-type transcriptional regulator SarS	cytoplasm
Q2FXV2	0.0326759	0.60275	SAOUHSC_01729	Uncharacterized protein
gene_2658	0.0144226	0.601998	-	Uncharacterized protein
Q2FZK3	0.00971583	0.600838	fmtA	Teichoic acid D-alanine hydrolase	plasma membrane
Q2FV63	0.00355289	0.600743	copZ	Copper chaperone CopZ	cytoplasm
Q2FW14	0.0198797	0.597468	rpmC	50S ribosomal protein L29	cytosolic large ribosomal subunit
Q2FZ55	0.010783	0.597014	plsX	Phosphate acyltransferase	cytoplasm
Q2G0U0	0.000912965	0.596974	SAOUHSC_00437	Uncharacterized protein	integral component of membrane
Q2G2W6	0.0366495	0.595758	SAOUHSC_02626	Uncharacterized protein
Q2FVN4	0.00162626	0.593344	SAOUHSC_02668	Uncharacterized protein	integral component of membrane
gene_2727	0.00976905	0.587602	-	Uncharacterized protein
Q2FW30	0.0146989	0.577406	rpsM	30S ribosomal protein S13	cytosol
Q2FXZ4	0.034022	0.56934	prmA	Ribosomal protein L11 methyltransferase	cytoplasm
Q2FWI0	0.0319686	0.561681	kdpB	Potassium-transporting ATPase ATP-binding subunit	integral component of plasma membrane
Q2FYN6	0.0169253	0.552399	SAOUHSC_01399	Uncharacterized hydrolase SAOUHSC_01399
Q2FWL6	0.00639232	0.548992	rex	Redox-sensing transcriptional repressor Rex	cytoplasm
Q2G1Z0	0.0026194	0.546483	SAOUHSC_00655	DhaK domain-containing protein	cytosol
Q2G217	0.00243877	0.545567	SAOUHSC_00211	IU_nuc_hydro domain-containing protein	cytosol
Q2G0B7	0.018973	0.541405	SAOUHSC_00688	Cytokinin riboside 5'-monophosphate phosphoribohydrolase	cytosol
Q2FW22	0.0430293	0.54117	rplR	50S ribosomal protein L18	cytosolic large ribosomal subunit
Q2FVB4	0.00566175	0.539932	ecsA_1	ABC transporter domain-containing protein
gene_157	0.00152265	0.530736	-	Uncharacterized protein
Q2G0L4	0.00434503	0.528141	sdrD	Serine-aspartate repeat-containing protein D	cell wall
Q2G0U7	0.00443585	0.525454	SAOUHSC_00429	MutT/nudix family protein, putative
Q2FV95	0.0421215	0.523354	SAOUHSC_02839	L-serine dehydratase
Q2G082	0.00272217	0.522084	SAOUHSC_00738	MFS domain-containing protein	integral component of membrane
P14738	0.0252718	0.520005	fnbA	Fibronectin-binding protein A (FnbpA)	cell wall
O08387	0.00128221	0.519363	secY	Protein translocase subunit SecY	cell envelope Sec protein transport complex
Q2FY29	0.00474901	0.518248	SAOUHSC_01644	Lactamase_B domain-containing protein
Q2FXV1	0.000727219	0.517736	SAOUHSC_01730	UPF0337 protein SAOUHSC_01730
Q2FVH0	0.0411781	0.513829	SAOUHSC_02742	Amino acid transporter, putative	ATP-binding cassette (ABC) transporter complex
Q2FXZ7	0.0270031	0.51035	rpsU	30S ribosomal protein S21	ribosome
Q2FUY2	0.0177418	0.506262	clfB	Clumping factor B	cell wall
Q2G2G7	0.00854944	0.503817	SAOUHSC_01054	UPF0637 protein SAOUHSC_01054
Q2FV99	0.0185555	0.500464	srtA	Sortase A	integral component of membrane
Q2FVV1	0.0191337	0.499424	SAOUHSC_02590	AA_permease domain-containing protein	integral component of membrane
Q2FZV8	0.00166591	0.499166	SAOUHSC_00877	Fe-S_biosyn domain-containing protein	cytoplasm
Q2G0F2	0.016982	0.498003	SAOUHSC_00617	Uncharacterized protein
Q2G2V4	0.0106895	0.496256	SAOUHSC_01914	Putative membrane protein insertion efficiency factor	plasma membrane
Q2FXH0	0.0128751	0.493901	SAOUHSC_01877	Elp3 domain-containing protein
Q2FY22	0.00590376	0.490331	rpmG2	50S ribosomal protein L33 2	ribosome
Q2FW39	0.00858343	0.478143	rpsI	30S ribosomal protein S9	cytosolic small ribosomal subunit
Q2G044	0.00890724	0.475309	lgt	Phosphatidylglycerol--prolipoprotein diacylglyceryl transferase	integral component of plasma membrane
Q2FYJ7	0.0115043	0.468665	SAOUHSC_01443	RNase H domain-containing protein
Q2G0B5	0.000160985	0.468565	SAOUHSC_00690	Uncharacterized protein
Q2FY42	0.00131907	0.467583	SAOUHSC_01624	Biotin carboxyl carrier protein of acetyl-CoA carboxylase	acetyl-CoA carboxylase complex
Q2FVK5	0.00620132	0.45615	sbi	Immunoglobulin-binding protein Sbi	extracellular region
Q2G1T5	0.0130284	0.45077	SAOUHSC_02802	Fibronectin binding protein B, putative	cell wall
Q2G081	0.00950511	0.449381	queF	NADPH-dependent 7-cyano-7-deazaguanine reductase	cytoplasm
Q2G0V0	0.0374826	0.447124	SAOUHSC_00426	Lipoprotein	membrane
Q2FYT9	0.00662327	0.445426	SAOUHSC_01336	UPF0291 protein SAOUHSC_01336	cytoplasm
Q2FVI0	0.0195852	0.433772	SAOUHSC_02731	Na_H_Exchanger domain-containing protein	integral component of membrane
Q2FW50	0.0183065	0.43243	SAOUHSC_02467	Alpha-acetolactate decarboxylase
Q2FXU3	0.026805	0.430885	lytH	Probable cell wall amidase LytH	extracellular region
Q2G2H1	0.00157246	0.424288	SAOUHSC_02014	Uncharacterized protein
Q2FVZ7	0.0188261	0.423328	SAOUHSC_02523	Uncharacterized protein
Q2FWC5	0.020035	0.398839	SAOUHSC_02373	ATP-grasp domain-containing protein
Q2FXY6	0.000375682	0.393444	rpsT	30S ribosomal protein S20	cytosol
Q2FUQ9	0.0373993	0.393188	SAOUHSC_03045	Cold shock protein CspA	cytosol
Q2FYZ6	0.00688153	0.369078	SAOUHSC_01275	Uncharacterized protein	integral component of membrane
Q2FWW1	0.0265782	0.367238	SAOUHSC_02161	MHC class II analog protein
gene_1008	0.0153865	0.366513	-	Uncharacterized protein
P0A0H0	0.000212818	0.357489	rpsL	30S ribosomal protein S12	ribosome
Q2FYL4	0.00849725	0.354255	SAOUHSC_01425	N-acetyltransferase domain-containing protein
Q2FZH2	0.00790192	0.341503	SAOUHSC_01032	Cytochrome d ubiquinol oxidase, subunit II, putative	integral component of membrane
Q2G067	0.00160819	0.33712	SAOUHSC_00754	Uncharacterized protein
Q2G0R6	0.025009	0.331923	SAOUHSC_00480	Uncharacterized protein
Q2FX20	0.00357617	0.312113	SAOUHSC_02086	PV83 orf 4-like protein-related protein
Q2G1E9	0.00699312	0.31129	SAOUHSC_00176	Maltodextrin-binding protein	ATP-binding cassette (ABC) transporter complex, substrate-binding subunit-containing
Q2FW29	0.0247177	0.264354	rpmJ	50S ribosomal protein L36	ribosome
Q2FZ95	0.0359557	0.255166	ftsL	Cell division protein FtsL	cell division site
Q2FZW5	0.00424148	0.131116	SAOUHSC_00870	Teichoic acid D-alanyltransferase	integral component of membrane
Q2G0A1	0.000894022	0.107798	SAOUHSC_00704	Uncharacterized protein	integral component of membrane

## Sheet: TOL6(Treated) vs TOL6
Uniprot ID	p-value	fold change	Gene	Protein	Cellular component
Q2FVA5	0.000213215	10.4749	SAOUHSC_02828	Uncharacterized protein
Q2G2A1	0.00140263	10.4632	SAOUHSC_01692	CMP/dCMP-type deaminase domain-containing protein
Q2FYJ6	0.000298143	6.88146	ebh	Extracellular matrix-binding protein ebh	integral component of membrane
Q2FVS3	0.00446395	6.58876	ecsA_3	ABC transporter domain-containing protein
Q2FZX1	0.000476584	6.5778	SAOUHSC_00864	Uncharacterized protein
Q2FZI8	0.00191528	6.45951	purM	Phosphoribosylformylglycinamidine cyclo-ligase	cytosol
Q2G1Y7	0.00577536	6.26551	SAOUHSC_01061	Uncharacterized protein
Q2FWX5	0.00972753	6.2308	SAOUHSC_02146	Uncharacterized protein
Q2G2C4	1.47543e-05	5.90968	tarI'	Ribitol-5-phosphate cytidylyltransferase 2
Q2FY74	0.00811007	5.88331	xerD	Tyrosine recombinase XerD	cytoplasm
Q2G0K6	0.000803701	5.72356	SAOUHSC_00554	SIS domain protein
Q2G2W3	0.018725	5.3642	SAOUHSC_02627	Abhydrolase_3 domain-containing protein
Q2FZ03	0.00200211	5.33663	SAOUHSC_01268	Thiamine_BP domain-containing protein
Q2FY67	0.00830095	5.31765	rnz	Ribonuclease Z (RNase Z)
Q2FY49	0.00123484	5.17015	argR	Arginine repressor	cytoplasm
Q2FUY4	0.00770987	4.84387	SAOUHSC_02961	HTH marR-type domain-containing protein
Q2G136	0.014555	4.82832	SAOUHSC_00319	Bac_luciferase domain-containing protein	cytosol
Q2FZC4	0.0143491	4.67477	SAOUHSC_01108	Phosphoesterase
Q2FXG5	0.000686599	4.67065	SAOUHSC_01882	Hydrolase_4 domain-containing protein	membrane
Q2FZI9	0.00230095	4.53425	purF	Amidophosphoribosyltransferase
Q2FZD0	0.0285907	4.51804	uvrC	UvrABC system protein C (Protein UvrC)	cytoplasm
Q2FXK1	0.00537595	4.49204	SAOUHSC_01833	D-3-phosphoglycerate dehydrogenase
Q2G1P9	0.00561635	4.49149	SAOUHSC_00054	Uncharacterized lipoprotein SAOUHSC_00054	plasma membrane
Q2G0Y4	0.00816055	4.4299	SAOUHSC_00377	Uncharacterized protein
Q2G1S2	0.000219633	4.39835	SAOUHSC_00462	Uncharacterized protein	cytosol
Q2FZH1	0.013979	4.25957	SAOUHSC_01034	Uncharacterized protein
Q2G1N9	0.00762893	4.13366	SAOUHSC_00067	L-lactate permease	integral component of plasma membrane
Q2FZX3	0.0140539	4.04408	SAOUHSC_00862	Uncharacterized protein
Q2G0R6	0.0260564	3.99851	SAOUHSC_00480	Uncharacterized protein
Q2FYV4	0.017051	3.94073	SAOUHSC_01320	Homoserine dehydrogenase
Q2G2U4	0.0127619	3.83231	walK	Sensor protein kinase WalK	integral component of membrane
Q2G1B9	0.0028771	3.79441	tarJ	Ribulose-5-phosphate reductase 1
Q2G0I4	0.000247188	3.79198	merA	Pyridine nucleotide-disulfide oxidoreductase family protein	cytoplasm
Q2G2L1	0.00957589	3.78134	tagH	Teichoic acids export ATP-binding protein TagH	plasma membrane
Q2FZT5	0.00292337	3.77209	addA	ATP-dependent helicase/nuclease subunit A	cytosol
Q2G066	0.00109674	3.74806	SAOUHSC_00755	Uncharacterized protein
Q2FYY8	0.00169733	3.74497	SAOUHSC_01284	Uncharacterized protein
Q2FZP4	0.000898225	3.69222	prfC	Peptide chain release factor 3	cytosol
Q2FYP0	0.00764461	3.66013	asd	Aspartate-semialdehyde dehydrogenase
Q2G1M1	0.00269189	3.6565	SAOUHSC_00086	Acetoin(diacetyl) reductase
Q2G2J7	0.00047476	3.61718	SAOUHSC_01414	Uncharacterized protein
Q2FZS3	0.00373666	3.60314	SAOUHSC_00917	Uncharacterized protein
Q2G1X6	0.00513312	3.59554	queC	7-cyano-7-deazaguanine synthase
Q05615	0.031539	3.55583	aroA	3-phosphoshikimate 1-carboxyvinyltransferase	cytoplasm
Q2FV77	0.00582931	3.48398	SAOUHSC_02859	3-hydroxy-3-methylglutaryl coenzyme A reductase
Q2FZ88	0.0406339	3.46763	SAOUHSC_01152	Purine nucleoside phosphorylase
Q2FW70	0.00905976	3.41616	SAOUHSC_02436	Uncharacterized protein
Q2FZL8	0.00661848	3.38377	SAOUHSC_00982	Isochorismate synthase
Q2G0B9	0.00138183	3.35339	SAOUHSC_00686	Uncharacterized protein
Q2G277	0.00234939	3.32339	SAOUHSC_00774	Uncharacterized protein
Q2FYQ2	0.00464284	3.31771	SAOUHSC_01383	Uncharacterized protein
Q2FXN6	0.014075	3.2597	SAOUHSC_01800	Two-component response regulator, putative	cytosol
Q2FY46	0.00426098	3.24589	xseA	Exodeoxyribonuclease 7 large subunit	cytoplasm
Q2FZY4	0.0332106	3.24254	SAOUHSC_00850	NifU_N domain-containing protein	cytoplasm
Q2FV62	0.00318243	3.19562	SAOUHSC_02875	D-lactate dehydrogenase
gene_2726	0.0375134	3.11102	-	Uncharacterized protein
Q2FV40	0.017637	3.10201	SAOUHSC_02899	Amidohydro-rel domain-containing protein	cytoplasm
Q2FZ65	0.00909009	3.1018	SAOUHSC_01186	PPM-type phosphatase domain-containing protein
Q2FXG2	0.0058184	3.09599	ribH	6,7-dimethyl-8-ribityllumazine synthase	cytosol
Q2FYZ3	0.00102186	3.05483	SAOUHSC_01279	Hydrolase, alpha/beta fold family domain protein	membrane
Q2FXY1	0.00750432	3.04766	aroE	Shikimate dehydrogenase (NADP(+))	cytosol
Q2FZJ3	0.000856534	2.96636	purC	Phosphoribosylaminoimidazole-succinocarboxamide synthase	cytosol
Q2FV74	0.00762676	2.96049	clpL	ATP-dependent Clp protease ATP-binding subunit ClpL
Q2FZ45	0.00116626	2.93495	rpsP	30S ribosomal protein S16	small ribosomal subunit
Q2G1F0	0.000108944	2.9242	SAOUHSC_00175	Multiple sugar-binding transport ATP-binding protein, putative	ATP-binding cassette (ABC) transporter complex, substrate-binding subunit-containing
Q2FWF1	0.0192878	2.89601	atpC	ATP synthase epsilon chain	plasma membrane
Q2FVL4	0.00278442	2.8941	SAOUHSC_02697	Amino acid ABC transporter, ATP-binding protein, putative
Q2FY48	0.0445372	2.87632	SAOUHSC_01618	Geranyltranstransferase, putative
Q2FYV0	0.007929	2.86268	SAOUHSC_01324	Uncharacterized protein
Q2FV42	0.00523818	2.83525	SAOUHSC_02897	HTH-type transcriptional regulator SAOUHSC_02897
Q2G0M4	0.000961205	2.79554	SAOUHSC_00536	Branched-chain-amino-acid aminotransferase
Q2FZJ1	0.0109174	2.79394	purQ	Phosphoribosylformylglycinamidine synthase subunit PurQ	cytoplasm
Q2G1H1	0.00426654	2.78268	SAOUHSC_00152	Isochorismatase domain-containing protein
Q2FY10	0.0293204	2.78082	SAOUHSC_01664	Putative pyruvate, phosphate dikinase regulatory protein
Q2FVZ2	0.0386882	2.76318	SAOUHSC_02529	Glyoxalase-like_dom domain-containing protein
Q2FZ05	0.00185347	2.75975	SAOUHSC_01266	Uncharacterized protein
Q2FY27	0.000247594	2.73307	SAOUHSC_01646	Glucokinase	cytoplasm
Q2FZJ4	0.0216933	2.71292	purK	N5-carboxyaminoimidazole ribonucleotide synthase	cytosol
Q2G255	0.0369901	2.66654	SAOUHSC_01475	Uncharacterized protein
Q2G2I1	0.0292203	2.66001	tcaA	Membrane-associated protein TcaA	integral component of membrane
Q2FXI4	0.00849272	2.64735	SAOUHSC_01863	PepSY domain-containing protein	integral component of membrane
Q2FZ67	0.002638	2.63015	SAOUHSC_01184	16S rRNA m5C967 methyltransferase	cytosol
Q2FY61	0.00933327	2.6068	SAOUHSC_01604	VOC domain-containing protein
Q2FVH3	4.82691e-06	2.60249	SAOUHSC_02739	2-dehydropantoate 2-reductase	cytoplasm
Q2FXK4	0.00881938	2.60233	SAOUHSC_01830	GP-PDE domain-containing protein
Q2G077	0.00126689	2.59117	SAOUHSC_00743	Ribonucleoside-diphosphate reductase	ribonucleoside-diphosphate reductase complex
Q2FZ06	0.00177979	2.58432	SAOUHSC_01265	Uncharacterized protein
Q2G1H0	0.00166713	2.5467	ipdC	Indolepyruvate decarboxylase, putative	cytosol
Q2FW57	0.00222548	2.54645	SAOUHSC_02460	Aldo_ket_red domain-containing protein	cytosol
Q2FY52	0.0162946	2.54213	SAOUHSC_01613	2-oxoisovalerate dehydrogenase subunit alpha
Q2G0L0	0.0236785	2.54039	SAOUHSC_00550	Uncharacterized protein
Q2G1T9	0.000923153	2.49941	rpoZ	DNA-directed RNA polymerase subunit omega
Q2FYU7	8.19433e-06	2.48265	katA	Catalase	cytoplasm
Q2FZJ0	0.00391014	2.48114	purL	Phosphoribosylformylglycinamidine synthase subunit PurL	cytoplasm
Q2FUR8	0.00217572	2.46957	SAOUHSC_03034	Uncharacterized protein
Q2FWG3	0.00329933	2.46655	thiE	Thiamine-phosphate synthase	cytoplasm
Q9RFJ6	0.00228645	2.44046	rot	HTH-type transcriptional regulator rot
Q2FVR9	0.0260375	2.43593	fni	Isopentenyl-diphosphate delta-isomerase	cytoplasm
Q2FY06	0.00517909	2.43458	era	GTPase Era	cytosol
Q2FZS0	0.0122835	2.43242	fabH	3-oxoacyl-[acyl-carrier-protein] synthase 3	cytoplasm
Q2FZ53	0.0042235	2.43122	fabG	3-oxoacyl-[acyl-carrier-protein] reductase
gene_1106	0.00525642	2.39582	-	Uncharacterized protein
Q2FZE9	0.0352231	2.37876	isdA	Iron-regulated surface determinant protein A	cell wall
Q2FXV8	0.00508463	2.36964	recD2	ATP-dependent RecD-like DNA helicase	exodeoxyribonuclease V complex
Q2FZM1	0.000874619	2.35775	SAOUHSC_00979	N-acetyltransferase domain-containing protein
Q2FVC2	0.0256751	2.32399	SAOUHSC_02791	Pyrophosphohydrolase, putative
Q2FXY7	0.00503839	2.31239	lepA	Elongation factor 4	plasma membrane
Q2G0V7	0.0263098	2.30921	SAOUHSC_00417	Hydrolase_4 domain-containing protein
Q2FWL0	0.0462582	2.30847	SAOUHSC_02279	TsaD domain-containing protein
Q2G009	0.0127196	2.30018	SAOUHSC_00819	Cold shock protein CspA	cytosol
Q2FXJ0	0.00542537	2.29222	murC	UDP-N-acetylmuramate--L-alanine ligase	cytoplasm
Q2FYT3	0.0195737	2.28807	sbcC	Nuclease SbcCD subunit C
gene_2744	0.0055487	2.2764	-	Uncharacterized protein
Q2G0R9	0.0148985	2.25644	pth	Peptidyl-tRNA hydrolase	cytoplasm
Q2FX90	0.00335702	2.25244	SAOUHSC_01987	Uncharacterized protein	cytoplasm
Q2FXM7	0.00896392	2.21302	accA	Acetyl-coenzyme A carboxylase carboxyl transferase subunit alpha	acetyl-CoA carboxylase complex
Q2G0B4	0.0335179	2.18838	uppP	Undecaprenyl-diphosphatase	integral component of membrane
Q2G263	0.0279755	2.18657	SAOUHSC_00096	Transcriptional regulator, GntR family, putative
Q2FXL3	0.0191548	2.17912	tpx	Thiol peroxidase (Tpx)
Q2G0R1	0.00119859	2.17655	SAOUHSC_00485	Hypoxanthine phosphoribosyltransferase	cytoplasm
Q2FZ92	0.00151353	2.17124	murD	UDP-N-acetylmuramoylalanine--D-glutamate ligase	cytoplasm
Q2FZG0	0.0433556	2.15242	SAOUHSC_01070	Uncharacterized protein
Q2FZ13	0.0329552	2.15027	SAOUHSC_01258	DUF3388 domain-containing protein
Q2FZ66	0.00603819	2.12806	rlmN	Probable dual-specificity RNA methyltransferase RlmN	cytoplasm
Q2G0M7	0.0187764	2.12582	hchA	Protein/nucleic acid deglycase HchA	cytoplasm
Q2G0D1	0.0410451	2.11814	sarX	HTH-type transcriptional regulator SarX	cytoplasm
Q2G154	0.0111151	2.0957	SAOUHSC_00301	Abhydrolase_3 domain-containing protein
Q2FZZ8	0.0388073	2.08862	gcvH	Glycine cleavage system H protein	cytoplasm
Q2FZ71	0.00445635	2.08857	pyrF	Orotidine 5'-phosphate decarboxylase	cytosol
Q2G1F2	0.00144186	2.08637	azoR	FMN-dependent NADH:quinone oxidoreductase
gene_2770	0.0339419	2.08563	-	Uncharacterized protein
Q2G2T3	0.00317468	2.05908	rplI	50S ribosomal protein L9	cytosolic large ribosomal subunit
Q2FX13	0.0339059	2.05705	SAOUHSC_02093	UPF0435 protein SAOUHSC_02093
Q2FZU5	0.00546257	2.04751	SAOUHSC_00895	Glutamate dehydrogenase
Q2FZD2	0.000405362	2.04614	trxA	Thioredoxin (Trx)	cytoplasm
Q2FYR1	0.00318696	2.03037	femB	Aminoacyltransferase FemB	cytoplasm
Q2FYL0	0.000258726	2.02533	SAOUHSC_01430	Phosphotransferase system enzyme IIA, putative	extrinsic component of cytoplasmic side of plasma membrane
Q2FZI3	0.00264984	2.01477	SAOUHSC_01021	Uncharacterized protein	plasma membrane
Q2FYF4	0.0323035	2.00336	SAOUHSC_01497	L-asparaginase, putative	periplasmic space
Q2G2M0	0.022233	2.00274	SAOUHSC_01362	Tautomerase
Q2G0Z5	0.0436183	1.98798	nfrA	NADPH-dependent oxidoreductase
Q2G2U5	0.026173	1.9846	SAOUHSC_00024	Lactamase_B domain-containing protein
O33599	0.0248832	1.98451	lytM	Glycyl-glycine endopeptidase LytM	extracellular region
Q2FUZ8	0.00138205	1.96816	SAOUHSC_02947	Sulfite reductase (NADPH) flavoprotein alpha-component, putative	cytosol
Q2G0N7	0.00211217	1.9595	SAOUHSC_00523	MTS domain-containing protein
Q2FZV6	0.00678371	1.941	ampA	Probable cytosol aminopeptidase	cytoplasm
Q2G235	0.0063538	1.94011	SAOUHSC_02133	Nicotinate phosphoribosyltransferase	cytosol
Q2FY50	0.0316172	1.93978	SAOUHSC_01615	DNA repair protein RecN
Q2FZG8	0.000150304	1.91865	rpoY	DNA-directed RNA polymerase subunit epsilon
Q2G0M8	0.00466667	1.90509	SAOUHSC_00532	Putative pyridoxal phosphate-dependent acyltransferase
Q2FYG2	0.000818348	1.89486	SAOUHSC_01490	DNA-binding protein HU, putative	cytosol
Q2FXL6	0.00710932	1.89045	SAOUHSC_01819	Putative universal stress protein SAOUHSC_01819	cytoplasm
Q2G0F6	0.0446081	1.87028	SAOUHSC_00613	Iron compound ABC transporter, substrate-binding protein, putative
Q2FZY5	0.0381879	1.84929	SAOUHSC_00849	Probable cysteine desulfurase
Q2G0G3	0.0317044	1.8434	SAOUHSC_00606	HD domain-containing protein
Q2FVP8	0.00893146	1.83454	SAOUHSC_02654	Ferredoxin--NADP reductase
Q2FVV8	0.0424687	1.82795	SAOUHSC_02583	Transcriptional regulator, putative	integral component of membrane
Q2FZ94	0.000268565	1.82497	SAOUHSC_01145	Penicillin-binding protein 1	integral component of plasma membrane
Q2G1W0	0.0043716	1.81547	SAOUHSC_02574	6-phosphogluconate dehydrogenase, decarboxylating
Q2G0Y6	0.00183717	1.81325	guaA	GMP synthase [glutamine-hydrolyzing]	cytosol
Q2FZC6	0.00675237	1.80535	murI	Glutamate racemase
Q2G2L0	0.00349029	1.80386	SAOUHSC_00638	HTH dtxR-type domain-containing protein
Q2G1Z4	0.0122736	1.80168	proS	Proline--tRNA ligase	cytosol
Q2G1Z5	0.00721494	1.80153	SAOUHSC_01239	Zinc metalloprotease	integral component of membrane
Q2FZI6	0.0329991	1.79706	purH	Bifunctional purine biosynthesis protein PurH	cytosol
Q2G0F8	0.000204109	1.79009	argS	Arginine--tRNA ligase	cytoplasm
Q2G204	0.00474343	1.78631	SAOUHSC_00942	GTP pyrophosphokinase, putative
Q2FY08	0.0016177	1.78049	glyQS	Glycine--tRNA ligase	cytoplasm
Q2G091	0.00917513	1.77702	SAOUHSC_00729	ABC transporter, ATP-binding protein
Q2FZU0	0.000692199	1.7502	pgi	Glucose-6-phosphate isomerase	cytosol
Q2FV17	9.23518e-05	1.74977	fda	Fructose-bisphosphate aldolase class 1
P60430	0.0428653	1.7305	rplB	50S ribosomal protein L2	cytosolic large ribosomal subunit
Q2G2J2	0.0366925	1.72895	ssaA2	Staphylococcal secretory antigen ssaA2	extracellular region
Q2G193	0.0047645	1.7232	SAOUHSC_00253	Uncharacterized protein	integral component of membrane
Q2FXI5	0.00931893	1.72115	SAOUHSC_01861	Uncharacterized protein
Q2FXT0	0.0181096	1.71829	rpmA	50S ribosomal protein L27	cytosolic large ribosomal subunit
Q2FW93	0.00242584	1.69855	SAOUHSC_02406	Uncharacterized protein
Q2FV22	0.000696109	1.69225	panC	Pantothenate synthetase	cytosol
Q2G115	0.000355883	1.6888	ychF	Ribosome-binding ATPase YchF	cytoplasm
Q2G1C0	0.0178756	1.67724	tarI	Ribitol-5-phosphate cytidylyltransferase 1
Q2G0S7	0.0142308	1.6663	SAOUHSC_00467	Pur operon repressor
Q2G2D7	0.0206811	1.65583	SAOUHSC_02447	PKS_ER domain-containing protein
Q2G2T6	0.00482466	1.65393	SAOUHSC_00015	Cyclic-di-AMP phosphodiesterase	cytoplasm
Q2FWG1	0.0102525	1.63687	SAOUHSC_02330	Phosphomethylpyrimidine kinase	cytosol
Q2FV52	0.000216345	1.63299	isaA	Probable transglycosylase IsaA	extracellular region
P0A0B7	0.00069108	1.63262	ahpC	Alkyl hydroperoxide reductase C	cytosol
Q2G059	0.0380727	1.63161	SAOUHSC_00763	Uncharacterized protein
Q2FXU7	0.0178401	1.62293	SAOUHSC_01735	ThiF domain-containing protein
Q2FX94	0.000368703	1.62191	fumC	Fumarate hydratase class II (Fumarase C)	tricarboxylic acid cycle enzyme complex
Q2FWE6	0.0230482	1.62061	upp	Uracil phosphoribosyltransferase	cytoplasm
Q2FW06	0.0376257	1.62032	rplC	50S ribosomal protein L3	cytosolic large ribosomal subunit
Q2G046	0.0215046	1.61958	uvrA	UvrABC system protein A (UvrA protein)	cytoplasm
Q2FYZ9	0.023969	1.61461	mutS	DNA mismatch repair protein MutS	cytosol
Q2FZ07	0.00414946	1.60638	SAOUHSC_01264	Uncharacterized protein
Q2FWM9	0.0488935	1.59918	SAOUHSC_02259	CN hydrolase domain-containing protein
Q2G266	0.029224	1.59323	priA	Primosomal protein N'	primosome complex
Q2FX14	0.00201746	1.59218	SAOUHSC_02092	Aminopeptidase PepS, putative
Q2FZP6	0.0120614	1.59205	murE	UDP-N-acetylmuramoyl-L-alanyl-D-glutamate--L-lysine ligase	cytoplasm
Q2FYN4	0.0162274	1.59007	lysA	Diaminopimelate decarboxylase
Q2G0M6	0.0197512	1.57958	araB	Ribulokinase
Q2G113	0.0281273	1.57874	rpsF	30S ribosomal protein S6	cytosolic small ribosomal subunit
Q2FZF9	0.00313121	1.57437	SAOUHSC_01071	Glycerophosphoryl diester phosphodiesterase, putative	integral component of membrane
Q2G261	0.0148914	1.5721	sodM	Superoxide dismutase [Mn/Fe] 2
O52582	0.00588475	1.56041	cdr	Coenzyme A disulfide reductase
Q2FVU2	0.0358742	1.55391	SAOUHSC_02600	Uncharacterized protein
P0A088	0.0270498	1.54637	msrB	Peptide methionine sulfoxide reductase MsrB	cytoplasm
Q2FV86	0.00050464	1.54597	SAOUHSC_02849	Pyruvate oxidase, putative
Q2G0X5	0.02355	1.54484	SAOUHSC_00398	Restriction modification system specificity subunit, putative
Q2G2S7	0.0358799	1.53596	SAOUHSC_01975	Metallophos domain-containing protein
Q2G258	0.0109495	1.53465	birA	Bifunctional ligase/repressor BirA (Biotin--[acetyl-CoA-carboxylase] ligase)	cytoplasm
Q2FWZ9	0.0069958	1.50941	murT	Lipid II isoglutaminyl synthase (glutamine-hydrolyzing) subunit MurT
Q2G035	0.0313996	1.50758	SAOUHSC_00792	Epimerase family protein SAOUHSC_00792
Q2G055	0.0381	1.50682	hpf	Ribosome hibernation promotion factor (HPF)	cytosolic small ribosomal subunit
Q2FYR2	0.0116709	0.666558	femA	Aminoacyltransferase FemA	cytoplasm
Q2FZ42	0.0307338	0.665597	rplS	50S ribosomal protein L19	cytosolic large ribosomal subunit
Q2FW12	0.00143416	0.663856	rpsC	30S ribosomal protein S3	cytosolic small ribosomal subunit
Q2G1D8	0.000548001	0.662082	pflB	Formate acetyltransferase	cytosol
Q2G1W4	0.0179025	0.660603	metK	S-adenosylmethionine synthase	cytosol
Q2FZY6	0.0117511	0.660178	SAOUHSC_00848	Uncharacterized protein
Q2FWN0	0.0229187	0.659692	SAOUHSC_02258	Nitroreductase domain-containing protein
Q2G1J2	0.0277793	0.654415	isdI	Heme oxygenase (staphylobilin-producing) 2	cytoplasm
Q2FZ77	0.00399808	0.653798	pyrR	Bifunctional protein PyrR
Q2FVI0	0.0342853	0.651813	SAOUHSC_02731	Na_H_Exchanger domain-containing protein	integral component of membrane
Q2FWN3	0.00202649	0.650095	groS	10 kDa chaperonin (GroES protein)	cytoplasm
Q2G2S6	0.0441648	0.649111	prsA	Foldase protein PrsA	plasma membrane
Q2FXD0	0.0416339	0.646298	SAOUHSC_01933	Site-specific DNA-methyltransferase
Q2FXU4	0.0477375	0.645855	hisS	Histidine--tRNA ligase	cytoplasm
Q2G2G7	0.0334905	0.644989	SAOUHSC_01054	UPF0637 protein SAOUHSC_01054
Q2G2U0	0.046196	0.644883	SAOUHSC_00710	N-acetylglucosamine-6-phosphate deacetylase
Q2FVD5	0.0117866	0.632709	SAOUHSC_02778	Uncharacterized oxidoreductase SAOUHSC_02778
Q2FZ08	0.030324	0.632498	rny	Ribonuclease Y	integral component of membrane
Q2FXI9	0.0100736	0.631054	SAOUHSC_01857	FtsK domain-containing protein	integral component of membrane
Q2FW30	0.0296923	0.627152	rpsM	30S ribosomal protein S13	cytosol
Q2FWM1	0.0153041	0.625924	SAOUHSC_02268	Sucrose-6-phosphate hydrolase	cytoplasm
gene_1718	0.010566	0.625815	-	Uncharacterized protein
Q2FXW7	0.00280131	0.620093	greA	Transcription elongation factor GreA
P47768	0.0434424	0.619686	rpoB	DNA-directed RNA polymerase subunit beta
Q2FZP9	0.00364322	0.617217	SAOUHSC_00951	Putative phosphoesterase SAOUHSC_00951
Q2G2N2	0.00150962	0.610248	SAOUHSC_01358	Uncharacterized protein	integral component of membrane
Q2FYP2	4.97535e-05	0.609933	SAOUHSC_01392	ABC transporter, ATP-binding protein, putative
Q2FVB4	0.0359657	0.608564	ecsA_1	ABC transporter domain-containing protein
Q2FZ72	0.00942989	0.603935	carB	Carbamoyl-phosphate synthase large chain	cytoplasm
Q2FZ22	0.043164	0.595332	pyrH	Uridylate kinase	cytosol
P0A0J0	0.0136524	0.593954	sigA	RNA polymerase sigma factor SigA	cytoplasm
Q2FWC7	0.0207326	0.592808	coaW	Type II pantothenate kinase	cytosol
Q2FYZ5	0.000852659	0.591205	glpK	Glycerol kinase	cytosol
Q2FYM8	0.0184878	0.591043	SAOUHSC_01407	Uncharacterized protein	integral component of membrane
Q2G1N7	0.0197616	0.590748	sarS	HTH-type transcriptional regulator SarS	cytoplasm
Q2FY21	0.00202526	0.590089	SAOUHSC_01652	Penicillin-binding protein 3	integral component of plasma membrane
Q2G2S0	0.00202207	0.58939	purB	Adenylosuccinate lyase	cytosol
Q2FYG7	0.00453946	0.5884	ndk	Nucleoside diphosphate kinase	cytoplasm
Q2FXZ1	0.00086983	0.588373	grpE	Protein GrpE	cytoplasm
Q2FX08	0.0450103	0.586172	SAOUHSC_02099	Sensor protein VraS	integral component of membrane
Q2FZ49	0.000386968	0.582883	smc	Chromosome partition protein Smc	chromosome
Q2G2D2	0.0352137	0.582405	nusA	Transcription termination/antitermination protein NusA	cytosol
P60070	0.0168748	0.581703	rsbV	Anti-sigma-B factor antagonist
Q2FY47	0.0322475	0.579968	xseB	Exodeoxyribonuclease 7 small subunit	cytosol
Q2FXQ6	0.00128097	0.578846	tig	Trigger factor (TF)	cytoplasm
Q2G274	0.00166492	0.576788	gyrB	DNA gyrase subunit B	chromosome
Q2FW75	0.00583168	0.57591	SAOUHSC_02430	ABC transporter periplasmic binding protein, putative	outer membrane-bounded periplasmic space
Q2FYK7	0.0243566	0.570621	SAOUHSC_01433	Uncharacterized protein
Q2FVN2	0.0443999	0.570579	SAOUHSC_02670	SHSP domain-containing protein
Q2FXH8	0.00283029	0.570377	SAOUHSC_01869	Uncharacterized protein
Q2FWL6	0.00748286	0.56911	rex	Redox-sensing transcriptional repressor Rex	cytoplasm
Q2FZW3	0.00899972	0.564721	dltD	Protein DltD	integral component of membrane
Q2FV63	0.0427776	0.562493	copZ	Copper chaperone CopZ	cytoplasm
Q2FZ91	0.045937	0.559373	divIB	Cell division protein DivIB	cell division site
Q2FZ21	0.00294461	0.559018	frr	Ribosome-recycling factor (RRF)	cytoplasm
Q2FZH7	0.0194217	0.554697	SAOUHSC_01027	Uncharacterized protein
Q2FVS0	0.0427062	0.553289	SAOUHSC_02622	Sodium/glutamate symporter	integral component of membrane
Q2FWZ8	0.000510175	0.553274	ftnA	Bacterial non-heme ferritin	cytoplasm
Q2G0G4	0.0180446	0.548391	SAOUHSC_00605	N-acetyltransferase domain-containing protein
Q2FWE7	0.00331106	0.547541	atpH	ATP synthase subunit delta	plasma membrane
Q2G280	0.00671488	0.545857	SAOUHSC_01999	NADH-dependent peroxiredoxin	cytoplasm
Q2FW64	0.00147877	0.542986	SAOUHSC_02443	Uncharacterized protein	integral component of membrane
Q2FZC2	0.0123714	0.542908	SAOUHSC_01110	Fibrinogen-binding protein	extracellular space
Q2FXA7	0.0441034	0.542727	SAOUHSC_01958	Uncharacterized protein
gene_1926	0.0146057	0.54237	-	Uncharacterized protein
Q2FWC3	0.00448887	0.542251	luxS	S-ribosylhomocysteine lyase
gene_2721	0.000708946	0.541708	-	Uncharacterized protein
Q2FW62	0.000924273	0.526289	SAOUHSC_02445	Zinc-type alcohol dehydrogenase-like protein
Q2G023	0.0425852	0.522673	smpB	SsrA-binding protein	cytosol
Q2FXR7	0.020756	0.521328	SAOUHSC_01768	Uncharacterized protein
Q2FUQ3	0.00683481	0.518852	mnmG	tRNA uridine 5-carboxymethylaminomethyl modification enzyme MnmG	cytosol
Q2FVK5	0.0217049	0.518355	sbi	Immunoglobulin-binding protein Sbi	extracellular region
Q2FYT9	0.0342515	0.517292	SAOUHSC_01336	UPF0291 protein SAOUHSC_01336	cytoplasm
Q2FZE0	0.0206398	0.516955	SAOUHSC_01091	SpoU_sub_bind domain-containing protein
Q2G1U6	0.0134614	0.516269	spx	Global transcriptional regulator Spx	cytosol
Q2G257	0.00696611	0.510556	SAOUHSC_01477	Uncharacterized protein	integral component of membrane
Q2FW07	0.0410658	0.507321	rplD	50S ribosomal protein L4	ribosome
Q2G0I6	0.00409124	0.506753	SAOUHSC_00579	Phosphomevalonate kinase
Q2FW66	0.00271906	0.504541	asp23	Alkaline shock protein 23
Q2G0T9	0.00106208	0.4963	SAOUHSC_00438	Alpha amylase family protein, putative	cytoplasm
Q2FY51	0.000179436	0.492542	SAOUHSC_01614	Dihydrolipoyl dehydrogenase	membrane
Q2FW16	0.00140921	0.490901	rplN	50S ribosomal protein L14	cytosolic large ribosomal subunit
Q2FW31	0.00994163	0.489504	rpsK	30S ribosomal protein S11	cytosolic small ribosomal subunit
Q2G0F2	0.00834739	0.488208	SAOUHSC_00617	Uncharacterized protein
Q2FZF1	0.000552241	0.486632	rpmF	50S ribosomal protein L32	large ribosomal subunit
Q2G2D1	0.0370867	0.486361	SAOUHSC_01244	YlxR domain-containing protein
Q2FXP0	0.00663146	0.485857	SAOUHSC_01796	DNA-(apurinic or apyrimidinic site) lyase MutM
Q2FXI8	0.00200073	0.485398	SAOUHSC_01858	tRNA-binding domain-containing protein
Q2FZX4	0.00894025	0.484897	lipA	Lipoyl synthase	cytoplasm
Q2FZK3	0.0499312	0.484602	fmtA	Teichoic acid D-alanine hydrolase	plasma membrane
Q2G0R3	0.0118586	0.48261	SAOUHSC_00483	S1 RNA binding domain protein
Q2FZ51	0.00756428	0.482132	acpP	Acyl carrier protein (ACP)	cytosol
Q2FW14	0.0257956	0.481891	rpmC	50S ribosomal protein L29	cytosolic large ribosomal subunit
Q2G2P8	0.00547987	0.47879	nnrD	ADP-dependent (S)-NAD(P)H-hydrate dehydratase
Q2FUQ4	0.00266618	0.478452	rsmG	Ribosomal RNA small subunit methyltransferase G	cytosol
Q2G239	0.00472939	0.470656	SAOUHSC_00708	EIIA (EIII) (Mannitol-specific phosphotransferase enzyme IIA component)	integral component of membrane
Q2FZG5	0.00103753	0.469973	SAOUHSC_01039	Uncharacterized protein
Q2FWI1	0.000623456	0.465614	kdpC	Potassium-transporting ATPase KdpC subunit	integral component of plasma membrane
Q2FZ55	0.000119866	0.463721	plsX	Phosphate acyltransferase	cytoplasm
Q2G117	0.0327646	0.459646	SAOUHSC_00344	Uncharacterized protein	integral component of membrane
Q2G2M5	0.0367163	0.455506	SAOUHSC_00514	Uncharacterized protein
Q2G1T5	6.31545e-05	0.455178	SAOUHSC_02802	Fibronectin binding protein B, putative	cell wall
Q2G1S4	0.0352474	0.453716	SAOUHSC_00018	Replicative DNA helicase	cytosol
Q2FVN4	0.00656869	0.452959	SAOUHSC_02668	Uncharacterized protein	integral component of membrane
Q2FWF8	0.023593	0.448736	sceD	Probable transglycosylase SceD	extracellular region
gene_2768	0.000849228	0.448285	-	Uncharacterized protein
Q2FX20	0.0057838	0.448156	SAOUHSC_02086	PV83 orf 4-like protein-related protein
Q2G1E9	0.0287572	0.446198	SAOUHSC_00176	Maltodextrin-binding protein	ATP-binding cassette (ABC) transporter complex, substrate-binding subunit-containing
Q2G1U0	0.0075819	0.44117	gmk	Guanylate kinase	cytosol
Q2FWC4	0.03	0.439576	SAOUHSC_02374	Peptidase M20 domain-containing protein 2	cytoplasm
Q2G2M3	0.00848945	0.434652	SAOUHSC_00513	Putative TrmH family tRNA/rRNA methyltransferase	cytosol
Q2FXP9	0.00443305	0.43036	infC	Translation initiation factor IF-3	cytosol
gene_1107	0.00490722	0.428048	-	Uncharacterized protein
Q2FWG4	0.0190158	0.426222	yidC	Membrane protein insertase YidC	integral component of plasma membrane
Q2FWN8	0.0166578	0.425461	SAOUHSC_02244	Probable succinyl-diaminopimelate desuccinylase
Q2G170	0.0013274	0.424273	SAOUHSC_00284	5'-nucleotidase, lipoprotein e(P4) family	cell outer membrane
Q2FYG4	0.00280144	0.423377	SAOUHSC_01488	Uncharacterized protein
O08387	0.000530054	0.42161	secY	Protein translocase subunit SecY	cell envelope Sec protein transport complex
Q2FZV8	0.00445102	0.417493	SAOUHSC_00877	Fe-S_biosyn domain-containing protein	cytoplasm
gene_2413	0.00650474	0.414844	-	Uncharacterized protein
Q2FUY2	3.07961e-05	0.413721	clfB	Clumping factor B	cell wall
Q2FUX3	0.0107833	0.410859	isaB	Immunodominant staphylococcal antigen B	extracellular region
Q2FYH2	0.0138128	0.406166	SAOUHSC_01480	TPR_REGION domain-containing protein
Q2G0U7	0.000658323	0.404369	SAOUHSC_00429	MutT/nudix family protein, putative
P0A0F4	0.00153983	0.402275	rplK	50S ribosomal protein L11	cytosolic large ribosomal subunit
Q2G0G1	0.0017938	0.401268	adh	Alcohol dehydrogenase
Q2G0D0	0.000493673	0.40041	SAOUHSC_00675	Probable transcriptional regulatory protein SAOUHSC_00675	cytosol
Q2FZG6	0.000366123	0.399312	def	Peptide deformylase
Q2FWB8	0.00427036	0.382895	deoD	Purine nucleoside phosphorylase DeoD-type
P0A0G2	0.000493351	0.380284	rpmD	50S ribosomal protein L30	cytosolic large ribosomal subunit
Q2FWA8	0.0457315	0.376596	SAOUHSC_02390	Lytic regulatory protein, putative	integral component of membrane
Q2G0B5	0.00647301	0.371676	SAOUHSC_00690	Uncharacterized protein
Q2G0J2	0.00780984	0.368532	SAOUHSC_00572	ThrE domain-containing protein	integral component of membrane
Q2FZW4	0.00015168	0.367708	dltC	D-alanyl carrier protein	cytoplasm
Q2FXU3	0.005345	0.364893	lytH	Probable cell wall amidase LytH	extracellular region
Q2FY71	0.0155425	0.363956	SAOUHSC_01594	Aldo_ket_red domain-containing protein
Q2FY29	0.0181559	0.356253	SAOUHSC_01644	Lactamase_B domain-containing protein
Q2FVZ7	0.0151948	0.348976	SAOUHSC_02523	Uncharacterized protein
Q2FY76	0.00290379	0.344661	scpA	Segregation and condensation protein A	cytoplasm
gene_2704	0.00902963	0.339433	-	Uncharacterized protein
Q2FX91	0.00653985	0.332744	SAOUHSC_01986	Uncharacterized protein
Q2FXQ1	0.0093742	0.329321	rplT	50S ribosomal protein L20	cytosolic large ribosomal subunit
Q2FW39	0.000882626	0.326931	rpsI	30S ribosomal protein S9	cytosolic small ribosomal subunit
Q2G218	9.36412e-05	0.32018	ldh1	L-lactate dehydrogenase 1	cytoplasm
Q2FW17	0.000363736	0.301451	rplX	50S ribosomal protein L24	cytosolic large ribosomal subunit
Q2FVT0	0.0109108	0.295814	rpiA	Ribose-5-phosphate isomerase A	cytosol
Q2FXT7	0.015494	0.291221	SAOUHSC_01747	Preprotein translocase, YajC subunit	integral component of plasma membrane
Q2FWB0	0.0002566	0.273939	SAOUHSC_02388	HTH arsR-type domain-containing protein
Q2FYZ6	0.002792	0.255232	SAOUHSC_01275	Uncharacterized protein	integral component of membrane
P0A0H0	0.000661651	0.250026	rpsL	30S ribosomal protein S12	ribosome
Q2FXZ7	2.37967e-05	0.22928	rpsU	30S ribosomal protein S21	ribosome
Q2FXY6	0.00367775	0.20702	rpsT	30S ribosomal protein S20	cytosol
Q2FZH9	0.00107052	0.206869	SAOUHSC_01025	Uncharacterized protein	integral component of membrane
Q2FZM8	0.00649504	0.145796	SAOUHSC_00972	Uncharacterized protein
Q2FW29	0.00019797	0.118771	rpmJ	50S ribosomal protein L36	ribosome
Q2FUQ9	0.000156811	0.0912205	SAOUHSC_03045	Cold shock protein CspA	cytosol
Q2FVM1	6.33122e-05	0.0572662	SAOUHSC_02681	Nitrate reductase	membrane
